# Supplementary material for: Rhodium nanocrystals on porous graphdiyne for electrocatalytic hydrogen evolution from saline water
Source: Nat Commun. 2022 Sep 5;13:5227. doi: 10.1038/s41467-022-32937-2 (PMC9445080; doi:10.1038/s41467-022-32937-2)
Supplement: Supplementary file 5 — Source Data [file 41467_2022_32937_MOESM5_ESM.xlsx]

## Sheet: Fig. 1h
Bin Center	Bin End	Count	Cumulative Count
Frequency Counts	Frequency Counts	Frequency Counts of B	Frequency Counts of B		Measured QD size (nm)
-0.25	0	0	0		5.53
0.25	0.5	2	2		5.22
0.75	1	0	2		5.4
1.25	1.5	0	2		5.78
1.75	2	0	2		5.06
2.25	2.5	0	2		4.94
2.75	3	7	9		6.55
3.25	3.5	13	22		5.3
3.75	4	35	57		6.34
4.25	4.5	58	115		6.47
4.75	5	71	186		4.02
5.25	5.5	69	255		4.12
5.75	6	57	312		5.53
6.25	6.5	47	359		5.27
6.75	7	23	382		5.33
7.25	7.5	13	395		4.42
7.75	8	1	396		5.24
8.25	8.5	3	399		5.09
8.75	9	0	399		4.58
9.25	9.5	1	400		5.65
9.75	10	2	402		2.64
10.25	10.5	1	403		3.72
10.75	11	0	403		4.17
					4.57
					3.94
					4.34
					4.03
					4.4
					3.43
					4.36
					4.39
					3.71
					2.84
					2.88
					3.23
					3.94
					3.59
					2.93
					3.55
					2.9
					4.22
					3.5
					3.22
					3.29
					3.99
					2.87
					4.39
					2.65
					4.07
					5.17
					3.81
					6.04
					5.79
					6.4
					5.36
					4.75
					4.59
					4.66
					3.95
					5.24
					5.09
					3.55
					6.12
					5.53
					5.19
					5.06
					3.99
					5.31
					4.43
					5.21
					5.89
					5.38
					5.02
					5.21
					4.96
					3.94
					3.92
					3.19
					5.18
					4.69
					4.6
					3.85
					4.74
					4.84
					4.32
					4.4
					4.62
					4.07
					4.27
					3.84
					4.44
					3.86
					6.04
					6.27
					7.05
					6.08
					6.2
					6.22
					7.02
					5.9
					4.46
					4.26
					4.88
					5.6
					4.26
					5.17
					4.44
					3.08
					3.65
					3.91
					4.42
					4.04
					4.17
					4.87
					4.54
					5.18
					6.2
					6.22
					5.62
					5.5
					4.88
					6.04
					6.1
					6.57
					4.98
					5.36
					6.72
					6.38
					6.14
					7.99
					3.77
					4.22
					7.16
					5.29
					6.25
					0.15
					5.59
					5.99
					6.73
					4.98
					6.33
					6.39
					6.71
					5.5
					5.89
					4.87
					5.91
					6.28
					6.95
					7.4
					6.54
					6.89
					5.89
					5.58
					5.66
					4.56
					4.17
					4.36
					4.25
					3.57
					4.35
					4.73
					4.81
					3.28
					4.08
					4.15
					5.69
					5.35
					5.92
					5.24
					3.18
					3.4
					3.32
					4.8
					5.34
					4.72
					4.58
					6.76
					4.26
					5.13
					5.43
					5.5
					5.45
					5.57
					4.81
					7.04
					6
					6.21
					4.99
					7.45
					5.85
					5.37
					5.59
					6.9
					4.73
					5.89
					6.12
					4.99
					4.2
					3.52
					3.06
					3.06
					3.64
					3.61
					4.69
					4.3
					5.12
					5.41
					4.48
					5.82
					6.51
					6.44
					5.94
					3.87
					3.66
					5.75
					4.01
					5.87
					4.83
					4.68
					3.69
					4.58
					4.03
					3.5
					3.72
					4.32
					3.94
					4.13
					4.26
					4.17
					4.67
					5.68
					5.75
					5.06
					6.71
					5.7
					4.88
					4.72
					4.88
					4.76
					3.81
					5.13
					5.39
					8.25
					4.73
					4.66
					4.68
					5.48
					4.73
					4.8
					4.96
					5.08
					4.48
					4.75
					4.85
					5.44
					5.22
					6.2
					4.03
					3.91
					5.38
					4.98
					4.22
					4.52
					3.91
					5.94
					6.49
					6.91
					6.79
					5.57
					5.41
					5.04
					6.32
					6.67
					4.32
					4.22
					5.04
					5.66
					5.45
					5.11
					5.5
					5.08
					4.79
					6.39
					5.29
					5.77
					3.58
					3.35
					3.55
					4.63
					4.13
					4.66
					5.12
					5.37
					6.42
					5.99
					5.28
					5.72
					5.37
					6.73
					7.24
					7.35
					4.57
					6.8
					4.8
					4.53
					4.33
					5.2
					6.44
					4.94
					5.99
					6.11
					5.69
					6.33
					5.48
					4.85
					6.05
					8.24
					6.57
					7.38
					7.2
					5.9
					7.21
					9.71
					9.14
					4.63
					5.73
					7.17
					6.96
					6.45
					5.4
					4.77
					5.04
					4.8
					5.02
					4.1
					4.83
					6.43
					6.56
					6.67
					6.24
					6.38
					4.2
					4.5
					4.27
					5.22
					5.32
					4.66
					4.78
					4.85
					0.1
					10.47
					9.66
					6.35
					5.26
					5.13
					4.66
					5.12
					5.76
					5.28
					4.97
					4.79
					5.81
					4.39
					4.19
					4.18
					5.92
					4.47
					5.34
					4.59
					4.49
					5.12
					4.28
					5.61
					5.91
					6.21
					5.74
					5.07
					5.22
					6.12
					6.02
					5.4
					4.85
					6.13
					6.08
					5.92
					5.91
					6.61
					6.01
					5.3
					5.69
					5.59
					4.96
					7.29
					6.62
					8.49
					6.25
					6.37
					6.16
					4.59
					5.51
					5.62
					5.77

## Sheet: Fig. 2h
Distance (nm)	Intensity (a.u.)
0	0.16643
0.01484	0.18334
0.02969	0.25675
0.04453	0.34878
0.05937	0.47064
0.07422	0.65283
0.08906	0.86874
0.10391	1
0.11875	0.95055
0.13359	0.87667
0.14844	0.83299
0.16328	0.74813
0.17812	0.59089
0.19297	0.42886
0.20781	0.27718
0.22266	0.22066
0.2375	0.18378
0.25234	0.18087
0.26719	0.20943
0.28203	0.27897
0.29687	0.38596
0.31172	0.50972
0.32656	0.59189
0.3414	0.66077
0.35625	0.69533
0.37109	0.68887
0.38594	0.63814
0.40078	0.55482
0.41562	0.43462
0.43047	0.31611
0.44531	0.22641
0.46015	0.16139
0.475	0.09182
0.48984	0.05242
0.50469	0.05673
0.51953	0.06311
0.53437	0.0809
0.54922	0.13312
0.56406	0.21418
0.5789	0.30547
0.59375	0.377
0.60859	0.42734
0.62343	0.46443
0.63828	0.43113
0.65312	0.35569
0.66797	0.25846
0.68281	0.18928
0.69765	0.12489
0.7125	0.06814
0.72734	0.03501
0.74218	0.01532
0.75703	0.0211
0.77187	0.04045
0.78672	0.0672
0.80156	0.10254
0.8164	0.16174
0.83125	0.21534
0.84609	0.26227
0.86093	0.2862
0.87578	0.28785
0.89062	0.26847
0.90546	0.19307
0.92031	0.16363
0.93515	0.11482
0.95	0.06268
0.96484	0.02402
0.97968	0.00288
0.99453	0.0019
1.00937	0.02102
1.02421	0.04802
1.03906	0.07031
1.0539	0.10243
1.06875	0.13574
1.08359	0.1686
1.09843	0.18348
1.11328	0.18482
1.12812	0.16529
1.14296	0.15467
1.15781	0.13045
1.17265	0.08542
1.18749	0.05524
1.20234	0.03856
1.21718	0.02014
1.23203	0.00363
1.24687	0
--	--

## Sheet: Fig. 3b
Rh/GDY Rh 3d Depth (0 nm)			Rh/GDY Rh 3d Depth 1.4 nm)			Rh/GDY Rh 3d Depth 2.8 nm)			Rh/GDY Rh 3d Depth 4.2 nm)			Rh/GDY Rh 3d Depth 5.6 nm)
Binding energy (eV)	Intensity (a.u.)		Binding energy (eV)	Intensity (a.u.)		Binding energy (eV)	Intensity (a.u.)		Binding energy (eV)	Intensity (a.u.)		Binding energy (eV)	Intensity (a.u.)	Intensity (a.u.)	Intensity (a.u.)	Intensity (a.u.)	Intensity (a.u.)	Intensity (a.u.)	Intensity (a.u.)	Intensity (a.u.)	Intensity (a.u.)
320.18	0.61778		320.18	0.45595		320.18	0.35131		320.18	0.25334		320.18	0.15221
320.08	0.60698		320.08	0.45862		320.08	0.35095		320.08	0.25551		320.08	0.1498
319.98	0.61137		319.98	0.45694		319.98	0.35285		319.98	0.253		319.98	0.15322
319.88	0.60893		319.88	0.4596		319.88	0.35422		319.88	0.25305		319.88	0.15477
319.78	0.60959		319.78	0.46045		319.78	0.35292		319.78	0.2563		319.78	0.15187
319.68	0.61885		319.68	0.45892		319.68	0.35449		319.68	0.25901		319.68	0.15225
319.58	0.60977		319.58	0.4608		319.58	0.35614		319.58	0.25638		319.58	0.15298
319.48	0.613		319.48	0.46192		319.48	0.36021		319.48	0.25248		319.48	0.16022
319.38	0.62121		319.38	0.46216		319.38	0.35938		319.38	0.25537		319.38	0.15582
319.28	0.62642		319.28	0.46008		319.28	0.35914		319.28	0.25869		319.28	0.15643
319.18	0.61796		319.18	0.45922		319.18	0.35809		319.18	0.2588		319.18	0.15392
319.08	0.62104		319.08	0.46522		319.08	0.35539		319.08	0.25919		319.08	0.15834
318.98	0.62391		318.98	0.46316		318.98	0.35927		318.98	0.2574		318.98	0.16002
318.88	0.61995		318.88	0.4609		318.88	0.36175		318.88	0.25864		318.88	0.15537
318.78	0.62327		318.78	0.46379		318.78	0.36394		318.78	0.26197		318.78	0.15668
318.68	0.62345		318.68	0.46911		318.68	0.36047		318.68	0.26141		318.68	0.15925
318.58	0.63543		318.58	0.4684		318.58	0.36377		318.58	0.26156		318.58	0.16197
318.48	0.62945		318.48	0.46818		318.48	0.3626		318.48	0.26465		318.48	0.16192
318.38	0.626		318.38	0.46687		318.38	0.36206		318.38	0.26264		318.38	0.16459
318.28	0.62984		318.28	0.46569		318.28	0.36169		318.28	0.26246		318.28	0.16118
318.18	0.6319		318.18	0.46911		318.18	0.36603		318.18	0.26281		318.18	0.16135
318.08	0.6309		318.08	0.46831		318.08	0.36197		318.08	0.26463		318.08	0.16255
317.98	0.63594		317.98	0.47088		317.98	0.36529		317.98	0.26393		317.98	0.16607	0.16925	0.16607	0.16654	0.16607	0.16725	0.16617	0.16749	0.16607
317.88	0.63036		317.88	0.47154		317.88	0.3704		317.88	0.26504		317.88	0.16385	0.16938	0.16607	0.16655	0.16607	0.16729	0.16617	0.16757	0.16607
317.78	0.63413		317.78	0.47211		317.78	0.36892		317.78	0.268		317.78	0.16284	0.16954	0.16608	0.16658	0.16608	0.16735	0.16619	0.16768	0.16608
317.68	0.63088		317.68	0.47547		317.68	0.36683		317.68	0.27232		317.68	0.16606	0.16972	0.16611	0.16661	0.16611	0.16742	0.16622	0.1678	0.16611
317.58	0.63938		317.58	0.4784		317.58	0.36983		317.58	0.26577		317.58	0.16528	0.16989	0.16611	0.16662	0.16611	0.16746	0.16622	0.16791	0.16611
317.48	0.63851		317.48	0.47773		317.48	0.36898		317.48	0.26901		317.48	0.16599	0.17008	0.16611	0.16663	0.16611	0.16752	0.16623	0.16804	0.16611
317.38	0.64161		317.38	0.47564		317.38	0.36879		317.38	0.2675		317.38	0.16578	0.17029	0.16611	0.16664	0.16611	0.16757	0.16624	0.16818	0.16611
317.28	0.64827		317.28	0.4741		317.28	0.36954		317.28	0.26922		317.28	0.16984	0.17053	0.16611	0.16666	0.16611	0.16763	0.16624	0.16834	0.16611
317.18	0.64394		317.18	0.47418		317.18	0.37594		317.18	0.27087		317.18	0.17218	0.17077	0.16609	0.16664	0.16609	0.16766	0.16623	0.16851	0.16609
317.08	0.64932		317.08	0.47783		317.08	0.37306		317.08	0.2729		317.08	0.17454	0.17103	0.16605	0.16662	0.16605	0.16768	0.16619	0.16869	0.16605
316.98	0.64398		316.98	0.47653		316.98	0.37369		316.98	0.27145		316.98	0.17366	0.17131	0.16599	0.16657	0.16599	0.16769	0.16614	0.16889	0.16599
316.88	0.64823		316.88	0.48299		316.88	0.37469		316.88	0.27424		316.88	0.17425	0.17166	0.16594	0.16653	0.16594	0.16771	0.1661	0.16915	0.16594
316.78	0.65323		316.78	0.48195		316.78	0.37573		316.78	0.27636		316.78	0.17529	0.17207	0.16589	0.16649	0.16589	0.16773	0.16605	0.16946	0.16589
316.68	0.65303		316.68	0.47807		316.68	0.37439		316.68	0.27903		316.68	0.17487	0.17254	0.16583	0.16644	0.16583	0.16775	0.166	0.16984	0.16583
316.58	0.66018		316.58	0.48434		316.58	0.37769		316.58	0.27763		316.58	0.17932	0.17312	0.16577	0.1664	0.16577	0.16777	0.16595	0.1703	0.16577
316.48	0.66291		316.48	0.48392		316.48	0.38134		316.48	0.27734		316.48	0.1757	0.17377	0.16568	0.16632	0.16568	0.16777	0.16587	0.17084	0.16568
316.38	0.66179		316.38	0.48749		316.38	0.37993		316.38	0.28178		316.38	0.18019	0.17457	0.16561	0.16627	0.16561	0.1678	0.16582	0.17152	0.16561
316.28	0.66496		316.28	0.48653		316.28	0.37928		316.28	0.27961		316.28	0.17973	0.17549	0.16552	0.16619	0.16552	0.1678	0.16574	0.17231	0.16552
316.18	0.67461		316.18	0.48978		316.18	0.38423		316.18	0.28394		316.18	0.18721	0.17657	0.16542	0.16611	0.16542	0.16782	0.16566	0.17325	0.16542
316.08	0.67737		316.08	0.49016		316.08	0.3877		316.08	0.2874		316.08	0.18103	0.17778	0.16528	0.16598	0.16528	0.16779	0.16554	0.17431	0.16528
315.98	0.67438		315.98	0.49101		315.98	0.3885		315.98	0.28916		315.98	0.18132	0.17924	0.16518	0.16589	0.16518	0.16781	0.16546	0.1756	0.16518
315.88	0.68081		315.88	0.49302		315.88	0.38797		315.88	0.28581		315.88	0.18169	0.1809	0.16507	0.16581	0.16507	0.16784	0.16539	0.17707	0.16507
315.78	0.67664		315.78	0.49383		315.78	0.39101		315.78	0.28758		315.78	0.18791	0.18278	0.16496	0.16571	0.16496	0.16788	0.16534	0.17874	0.16496
315.68	0.68951		315.68	0.49669		315.68	0.39511		315.68	0.29045		315.68	0.1858	0.18486	0.16481	0.16558	0.16481	0.16788	0.16526	0.18057	0.16481
315.58	0.69408		315.58	0.50169		315.58	0.39156		315.58	0.28977		315.58	0.19006	0.18718	0.16467	0.16546	0.16467	0.16791	0.16523	0.1826	0.16467
315.48	0.69534		315.48	0.50202		315.48	0.39256		315.48	0.29255		315.48	0.19336	0.1897	0.16451	0.16531	0.16451	0.16793	0.16521	0.18476	0.16451
315.38	0.69631		315.38	0.49818		315.38	0.39785		315.38	0.29504		315.38	0.1937	0.19243	0.16432	0.16514	0.16432	0.16794	0.16525	0.18705	0.16432
315.28	0.70537		315.28	0.50041		315.28	0.39872		315.28	0.29727		315.28	0.19687	0.19537	0.16412	0.16497	0.16412	0.16796	0.16537	0.18943	0.16412
315.18	0.7127		315.18	0.50259		315.18	0.40356		315.18	0.30142		315.18	0.19605	0.19849	0.16391	0.16478	0.16391	0.16798	0.16561	0.19184	0.16391
315.08	0.71253		315.08	0.50903		315.08	0.40226		315.08	0.30544		315.08	0.2016	0.20178	0.1637	0.16459	0.1637	0.16803	0.16604	0.19421	0.1637
314.98	0.72095		314.98	0.51384		314.98	0.40627		314.98	0.31097		314.98	0.20497	0.20518	0.16345	0.16436	0.16345	0.16806	0.16666	0.19643	0.16345
314.88	0.72516		314.88	0.51139		314.88	0.41195		314.88	0.30719		314.88	0.20904	0.20866	0.16318	0.16412	0.16318	0.1681	0.16757	0.19839	0.16318
314.78	0.73245		314.78	0.51752		314.78	0.40853		314.78	0.31322		314.78	0.2088	0.21218	0.16287	0.16384	0.16287	0.16815	0.16884	0.19997	0.16287
314.68	0.74202		314.68	0.51983		314.68	0.41332		314.68	0.31537		314.68	0.21446	0.21575	0.16257	0.16356	0.16257	0.16823	0.1706	0.20108	0.16257
314.58	0.75554		314.58	0.52708		314.58	0.42085		314.58	0.31912		314.58	0.21676	0.21933	0.16223	0.16325	0.16223	0.16831	0.17288	0.20158	0.16223
314.48	0.76556		314.48	0.5312		314.48	0.4235		314.48	0.32705		314.48	0.22171	0.22296	0.16187	0.16292	0.16187	0.16843	0.17581	0.20142	0.16187
314.38	0.77152		314.38	0.53217		314.38	0.42709		314.38	0.32384		314.38	0.22278	0.22672	0.16148	0.16256	0.16148	0.16858	0.17946	0.20056	0.16148
314.28	0.77219		314.28	0.54558		314.28	0.43271		314.28	0.33354		314.28	0.23338	0.23074	0.16108	0.16219	0.16108	0.1688	0.18391	0.19908	0.16108
314.18	0.78686		314.18	0.54696		314.18	0.43735		314.18	0.34023		314.18	0.23046	0.23512	0.1606	0.16174	0.1606	0.16906	0.18912	0.197	0.1606
314.08	0.79869		314.08	0.55292		314.08	0.4426		314.08	0.33898		314.08	0.24006	0.24007	0.16014	0.16132	0.16014	0.16949	0.1952	0.1945	0.16014
313.98	0.8151		313.98	0.55326		313.98	0.45011		313.98	0.3473		313.98	0.2495	0.24566	0.15962	0.16083	0.15962	0.17007	0.20198	0.19163	0.15962
313.88	0.82999		313.88	0.565		313.88	0.45698		313.88	0.35099		313.88	0.25122	0.252	0.15903	0.16027	0.15903	0.17094	0.20935	0.18852	0.15903
313.78	0.8452		313.78	0.56946		313.78	0.46263		313.78	0.36283		313.78	0.26032	0.25924	0.15842	0.15971	0.15842	0.17229	0.2172	0.1853	0.15842
313.68	0.85269		313.68	0.58207		313.68	0.47165		313.68	0.36599		313.68	0.26697	0.26742	0.15775	0.15908	0.15775	0.17435	0.22523	0.18202	0.15775
313.58	0.87514		313.58	0.59013		313.58	0.48041		313.58	0.37956		313.58	0.27417	0.27671	0.15703	0.1584	0.15703	0.17748	0.23316	0.17876	0.15704
313.48	0.89168		313.48	0.59943		313.48	0.49294		313.48	0.39182		313.48	0.28776	0.2873	0.15626	0.15768	0.15626	0.18218	0.24066	0.17557	0.15627
313.38	0.9086		313.38	0.60731		313.38	0.50269		313.38	0.40059		313.38	0.30102	0.29949	0.1554	0.15686	0.1554	0.18904	0.24734	0.17243	0.15541
313.28	0.92843		313.28	0.61832		313.28	0.51478		313.28	0.41438		313.28	0.31316	0.3137	0.15444	0.15595	0.15444	0.19882	0.25286	0.16939	0.15445
313.18	0.94521		313.18	0.64013		313.18	0.53114		313.18	0.43108		313.18	0.3296	0.33048	0.1534	0.15496	0.1534	0.21236	0.25689	0.16644	0.15342
313.08	0.96004		313.08	0.65593		313.08	0.54773		313.08	0.44774		313.08	0.3506	0.35039	0.15224	0.15386	0.15224	0.2305	0.25913	0.16359	0.15227
312.98	0.98235		312.98	0.67525		312.98	0.57157		312.98	0.47591		312.98	0.37244	0.37392	0.15094	0.15261	0.15094	0.25392	0.25938	0.16078	0.15098
312.88	0.99814		312.88	0.69911		312.88	0.59831		312.88	0.49471		312.88	0.39922	0.40145	0.14948	0.15121	0.14948	0.28307	0.25754	0.15801	0.14955
312.78	1.01708		312.78	0.72798		312.78	0.61793		312.78	0.52693		312.78	0.42963	0.43293	0.14784	0.14964	0.14784	0.31789	0.25358	0.15523	0.14794
312.68	1.02833		312.68	0.76091		312.68	0.65527		312.68	0.54934		312.68	0.4615	0.46781	0.14599	0.14785	0.14599	0.35773	0.24763	0.15241	0.14615
312.58	1.04552		312.58	0.7909		312.58	0.6947		312.58	0.59249		312.58	0.49454	0.50492	0.14391	0.14585	0.14391	0.40118	0.23989	0.14951	0.14415
312.48	1.06519		312.48	0.83409		312.48	0.73059		312.48	0.62853		312.48	0.53361	0.54233	0.14161	0.14362	0.14161	0.44605	0.23065	0.14651	0.14195
312.38	1.08668		312.38	0.86665		312.38	0.77098		312.38	0.67013		312.38	0.57598	0.57737	0.13903	0.14112	0.13903	0.48932	0.22019	0.14335	0.13953
312.28	1.08454		312.28	0.90288		312.28	0.80047		312.28	0.70805		312.28	0.60177	0.60667	0.13616	0.13833	0.13616	0.52728	0.20885	0.13999	0.13687
312.18	1.09538		312.18	0.92843		312.18	0.83009		312.18	0.73209		312.18	0.62909	0.62661	0.1331	0.13536	0.1331	0.55596	0.19708	0.13652	0.13409
312.08	1.09271		312.08	0.93247		312.08	0.83513		312.08	0.74246		312.08	0.6401	0.63366	0.12984	0.1322	0.12984	0.57151	0.18519	0.13292	0.13121
311.98	1.06453		311.98	0.92702		311.98	0.82474		311.98	0.73527		311.98	0.62669	0.62559	0.12649	0.12895	0.12649	0.5714	0.17356	0.12927	0.12836
311.88	1.05186		311.88	0.90575		311.88	0.80272		311.88	0.69956		311.88	0.60469	0.6023	0.1232	0.12577	0.1232	0.55532	0.16255	0.12575	0.12572
311.78	1.00333		311.78	0.86057		311.78	0.75855		311.78	0.65959		311.78	0.56003	0.56588	0.12004	0.12272	0.12004	0.52517	0.15238	0.12237	0.12338
311.68	0.9531		311.68	0.8196		311.68	0.70557		311.68	0.61309		311.68	0.50844	0.52007	0.11715	0.11995	0.11715	0.48458	0.14329	0.11931	0.12153
311.58	0.89636		311.58	0.75857		311.58	0.65143		311.58	0.55492		311.58	0.45964	0.46909	0.11457	0.11751	0.11457	0.43769	0.13536	0.11658	0.12024
311.48	0.85868		311.48	0.70555		311.48	0.59911		311.48	0.49747		311.48	0.40317	0.41683	0.11231	0.11538	0.11231	0.38839	0.12858	0.11418	0.11953
311.38	0.80937		311.38	0.65793		311.38	0.55235		311.38	0.44557		311.38	0.35609	0.36658	0.11039	0.11362	0.11039	0.33998	0.12293	0.11215	0.11947
311.28	0.77235		311.28	0.61749		311.28	0.50795		311.28	0.41152		311.28	0.31047	0.32075	0.10878	0.11217	0.10878	0.29493	0.1183	0.11043	0.12004
311.18	0.74859		311.18	0.5827		311.18	0.47614		311.18	0.38078		311.18	0.27585	0.28096	0.10745	0.11102	0.10746	0.25493	0.11459	0.10901	0.12122
311.08	0.71984		311.08	0.55257		311.08	0.4467		311.08	0.34933		311.08	0.25053	0.24796	0.10635	0.1101	0.10635	0.22085	0.11164	0.10782	0.12294
310.98	0.70012		310.98	0.53367		310.98	0.42412		310.98	0.32712		310.98	0.22578	0.22184	0.1054	0.10936	0.10541	0.19286	0.10928	0.10679	0.12513
310.88	0.69173		310.88	0.51283		310.88	0.4094		310.88	0.31217		310.88	0.20985	0.20218	0.10461	0.10879	0.10464	0.17068	0.10744	0.10593	0.12775
310.78	0.68194		310.78	0.50513		310.78	0.39805		310.78	0.30245		310.78	0.19861	0.18817	0.10392	0.10834	0.10397	0.15361	0.10598	0.10517	0.13069
310.68	0.67995		310.68	0.49222		310.68	0.38813		310.68	0.29103		310.68	0.18969	0.17884	0.10329	0.10797	0.10339	0.14082	0.1048	0.10449	0.13384
310.58	0.67045		310.58	0.48762		310.58	0.38213		310.58	0.282		310.58	0.18177	0.17317	0.10273	0.10769	0.1029	0.13142	0.10384	0.10386	0.13709
310.48	0.66897		310.48	0.48375		310.48	0.379		310.48	0.27595		310.48	0.17184	0.17025	0.10221	0.10748	0.10252	0.12462	0.10304	0.10329	0.14033
310.38	0.67517		310.38	0.48024		310.38	0.37406		310.38	0.27018		310.38	0.17129	0.16927	0.10175	0.10737	0.10228	0.11973	0.10239	0.10278	0.14347
310.28	0.67885		310.28	0.47492		310.28	0.37216		310.28	0.27201		310.28	0.16839	0.16954	0.10129	0.10728	0.10217	0.11614	0.1018	0.10228	0.14632
310.18	0.68099		310.18	0.47496		310.18	0.37165		310.18	0.26923		310.18	0.17129	0.17059	0.10085	0.10726	0.10228	0.11347	0.10127	0.1018	0.14878
310.08	0.68343		310.08	0.47468		310.08	0.37039		310.08	0.27301		310.08	0.16813	0.17207	0.10039	0.10725	0.10265	0.11138	0.10074	0.10129	0.1507
309.98	0.69577		309.98	0.4765		309.98	0.37274		309.98	0.27218		309.98	0.17157	0.17384	0.09994	0.10731	0.10346	0.1097	0.10025	0.10081	0.15203
309.88	0.70515		309.88	0.47957		309.88	0.37202		309.88	0.27159		309.88	0.1727	0.17581	0.09947	0.10741	0.1048	0.10826	0.09975	0.1003	0.15265
309.78	0.71081		309.78	0.48095		309.78	0.37754		309.78	0.27555		309.78	0.17211	0.17805	0.09899	0.10756	0.10689	0.10699	0.09924	0.09979	0.15254
309.68	0.71276		309.68	0.48897		309.68	0.38166		309.68	0.27905		309.68	0.17645	0.18073	0.09851	0.10779	0.10994	0.10585	0.09874	0.09928	0.15169
309.58	0.72577		309.58	0.4898		309.58	0.38955		309.58	0.28506		309.58	0.18055	0.18404	0.098	0.10808	0.11416	0.10476	0.09821	0.09874	0.15008
309.48	0.74052		309.48	0.49435		309.48	0.39172		309.48	0.29022		309.48	0.18521	0.18825	0.09746	0.10844	0.11978	0.10372	0.09766	0.09817	0.14776
309.38	0.75547		309.38	0.50541		309.38	0.3972		309.38	0.29588		309.38	0.19518	0.19363	0.09688	0.1089	0.12699	0.1027	0.09707	0.09756	0.1448
309.28	0.77808		309.28	0.51032		309.28	0.40071		309.28	0.29943		309.28	0.20212	0.20042	0.09623	0.10945	0.13592	0.10165	0.09641	0.09689	0.14126
309.18	0.79779		309.18	0.52028		309.18	0.40906		309.18	0.31017		309.18	0.20882	0.20882	0.09554	0.11014	0.14663	0.1006	0.09571	0.09617	0.13726
309.08	0.81921		309.08	0.53178		309.08	0.4203		309.08	0.3205		309.08	0.22036	0.21894	0.09479	0.11105	0.15905	0.09953	0.09495	0.0954	0.13292
308.98	0.84109		308.98	0.54119		308.98	0.43121		308.98	0.33108		308.98	0.23181	0.23074	0.09397	0.11225	0.17291	0.09841	0.09412	0.09456	0.12833
308.88	0.86726		308.88	0.54903		308.88	0.44445		308.88	0.34037		308.88	0.23884	0.24413	0.09306	0.11395	0.18781	0.09724	0.09321	0.09363	0.1236
308.78	0.88862		308.78	0.56411		308.78	0.45506		308.78	0.35736		308.78	0.25501	0.25902	0.0921	0.11654	0.20319	0.09603	0.09224	0.09265	0.11888
308.68	0.92606		308.68	0.5853		308.68	0.47523		308.68	0.37583		308.68	0.27653	0.27535	0.09103	0.1206	0.21827	0.09474	0.09117	0.09157	0.11418
308.58	0.9645		308.58	0.60116		308.58	0.49879		308.58	0.39529		308.58	0.29352	0.29338	0.08981	0.12715	0.23217	0.09331	0.08994	0.09033	0.10955
308.48	1.00432		308.48	0.62334		308.48	0.52032		308.48	0.41695		308.48	0.31442	0.31397	0.08847	0.13786	0.24406	0.09179	0.0886	0.08897	0.10507
308.38	1.04094		308.38	0.64611		308.38	0.54113		308.38	0.44206		308.38	0.34183	0.33868	0.08699	0.15506	0.25311	0.09013	0.08711	0.08747	0.10075
308.28	1.06642		308.28	0.68154		308.28	0.57616		308.28	0.47754		308.28	0.37201	0.36983	0.08531	0.18175	0.25858	0.08829	0.08543	0.08578	0.09657
308.18	1.09702		308.18	0.71589		308.18	0.61851		308.18	0.51773		308.18	0.41636	0.4104	0.08343	0.22139	0.25997	0.08626	0.08354	0.08388	0.09251
308.08	1.1308		308.08	0.75779		308.08	0.66557		308.08	0.57126		308.08	0.4657	0.46333	0.08124	0.27716	0.25696	0.08393	0.08135	0.08168	0.08847
307.98	1.15843		307.98	0.81959		307.98	0.72481		307.98	0.6336		307.98	0.52671	0.53077	0.07872	0.35117	0.24957	0.08128	0.07882	0.07914	0.08438
307.88	1.1813		307.88	0.8891		307.88	0.79128		307.88	0.71245		307.88	0.60146	0.61286	0.07577	0.44324	0.23805	0.07821	0.07587	0.07619	0.08016
307.78	1.23219		307.78	0.97524		307.78	0.88316		307.78	0.79428		307.78	0.69279	0.70649	0.07232	0.54975	0.22289	0.07465	0.07241	0.07272	0.07566
307.68	1.2687		307.68	1.07065		307.68	0.97586		307.68	0.88804		307.68	0.79265	0.80466	0.06824	0.66295	0.20472	0.07046	0.06833	0.06863	0.07076
307.58	1.31061		307.58	1.16552		307.58	1.07689		307.58	0.98675		307.58	0.88481	0.89614	0.06348	0.77083	0.18433	0.06561	0.06356	0.06386	0.06535
307.48	1.33092		307.48	1.25821		307.48	1.16663		307.48	1.06263		307.48	0.95671	0.96607	0.05808	0.85767	0.16262	0.06012	0.05816	0.05845	0.05945
307.38	1.37		307.38	1.3		307.38	1.2		307.38	1.1		307.38	1	0.99845	0.05217	0.90674	0.14051	0.05413	0.05225	0.05253	0.05316
307.28	1.32996		307.28	1.29862		307.28	1.19795		307.28	1.08997		307.28	0.99709	0.98168	0.04594	0.90577	0.11886	0.04782	0.04602	0.04629	0.04665
307.18	1.26786		307.18	1.22902		307.18	1.12212		307.18	1.02223		307.18	0.9102	0.91527	0.03969	0.85377	0.09849	0.04149	0.03977	0.04003	0.04019
307.08	1.15882		307.08	1.12227		307.08	1.0056		307.08	0.90961		307.08	0.79997	0.8107	0.03397	0.76191	0.08028	0.0357	0.03404	0.0343	0.03431
306.98	1.02784		306.98	0.98125		306.98	0.86272		306.98	0.76418		306.98	0.66753	0.68492	0.02894	0.647	0.06458	0.0306	0.02901	0.02926	0.02917
306.88	0.89258		306.88	0.83789		306.88	0.72809		306.88	0.62523		306.88	0.5225	0.55427	0.02474	0.52535	0.05153	0.02634	0.02481	0.02506	0.0249
306.78	0.77997		306.78	0.71215		306.78	0.59756		306.78	0.50282		306.78	0.40014	0.43158	0.02147	0.4099	0.04114	0.02301	0.02154	0.02178	0.02157
306.68	0.66734		306.68	0.6027		306.68	0.50232		306.68	0.40185		306.68	0.30657	0.32503	0.01898	0.309	0.03309	0.02046	0.01904	0.01928	0.01905
306.58	0.59722		306.58	0.52601		306.58	0.42102		306.58	0.32518		306.58	0.2298	0.23848	0.01709	0.22677	0.02698	0.01852	0.01715	0.01738	0.01714
306.48	0.54478		306.48	0.47		306.48	0.36693		306.48	0.26794		306.48	0.16825	0.17234	0.01569	0.16383	0.02246	0.01707	0.01575	0.01598	0.01572
306.38	0.50877		306.38	0.43044		306.38	0.32911		306.38	0.22712		306.38	0.13009	0.12447	0.01469	0.11826	0.01922	0.01602	0.01475	0.01497	0.01471
306.28	0.47791		306.28	0.39962		306.28	0.30105		306.28	0.20002		306.28	0.10148	0.09137	0.01393	0.08679	0.01689	0.01521	0.01399	0.0142	0.01394
306.18	0.45876		306.18	0.37864		306.18	0.27693		306.18	0.18032		306.18	0.08078	0.06931	0.01336	0.06585	0.01524	0.0146	0.01341	0.01362	0.01336
306.08	0.44136		306.08	0.36601		306.08	0.26432		306.08	0.16984		306.08	0.06349	0.05494	0.01291	0.05225	0.01409	0.01411	0.01297	0.01317	0.01292
305.98	0.4329		305.98	0.35824		305.98	0.2525		305.98	0.15488		305.98	0.05432	0.04563	0.01258	0.04344	0.0133	0.01374	0.01263	0.01283	0.01258
305.88	0.42613		305.88	0.34634		305.88	0.2482		305.88	0.14563		305.88	0.04844	0.03946	0.01231	0.03761	0.01273	0.01343	0.01236	0.01255	0.01231
305.78	0.41987		305.78	0.33886		305.78	0.24116		305.78	0.1405		305.78	0.04067	0.0352	0.01207	0.03357	0.01232	0.01316	0.01212	0.01231	0.01207
305.68	0.41551		305.68	0.33489		305.68	0.23506		305.68	0.13569		305.68	0.03561	0.0321	0.01188	0.03063	0.01202	0.01293	0.01193	0.01212	0.01188
305.58	0.4132		305.58	0.33196		305.58	0.23235		305.58	0.13043		305.58	0.03194	0.02972	0.01173	0.02835	0.0118	0.01275	0.01177	0.01196	0.01173
305.48	0.40534		305.48	0.32961		305.48	0.22954		305.48	0.12765		305.48	0.02802	0.0278	0.01159	0.0265	0.01164	0.01258	0.01164	0.01182	0.01159
305.38	0.40228		305.38	0.32669		305.38	0.22526		305.38	0.12394		305.38	0.02547	0.02621	0.01148	0.02496	0.01151	0.01245	0.01153	0.01171	0.01148
305.28	0.40457		305.28	0.32362		305.28	0.2254		305.28	0.12181		305.28	0.02411	0.02484	0.01139	0.02364	0.0114	0.01233	0.01144	0.01161	0.01139
305.18	0.39823		305.18	0.32186		305.18	0.22369		305.18	0.12191		305.18	0.02314	0.02366	0.01131	0.02249	0.01132	0.01222	0.01135	0.01152	0.01131
305.08	0.39833		305.08	0.32029		305.08	0.2192		305.08	0.12042		305.08	0.02058	0.02261	0.01123	0.02148	0.01123	0.01211	0.01127	0.01144	0.01123
304.98	0.39596		304.98	0.31884		304.98	0.21848		304.98	0.11873		304.98	0.01913	0.0217	0.01117	0.0206	0.01117	0.01203	0.01121	0.01137	0.01117
304.88	0.39289		304.88	0.3168		304.88	0.21579		304.88	0.11787		304.88	0.01736	0.02089	0.01112	0.01982	0.01112	0.01195	0.01116	0.01132	0.01112
304.78	0.39328		304.78	0.31775		304.78	0.21606		304.78	0.11539		304.78	0.01506	0.02018	0.01108	0.01914	0.01108	0.01189	0.01111	0.01127	0.01108
304.68	0.38964		304.68	0.31703		304.68	0.21437		304.68	0.11567		304.68	0.01509	0.01955	0.01105	0.01853	0.01105	0.01184	0.01109	0.01124	0.01105
304.58	0.39354		304.58	0.31382		304.58	0.21328		304.58	0.11234		304.58	0.01394	0.01898	0.01102	0.01799	0.01102	0.01179	0.01106	0.01121	0.01102
304.48	0.3942		304.48	0.31472		304.48	0.21339		304.48	0.11169		304.48	0.01239	0.01846	0.011	0.0175	0.011	0.01175	0.01104	0.01119	0.011
304.38	0.39267		304.38	0.31402		304.38	0.21267		304.38	0.11083		304.38	0.01284	0.01801	0.011	0.01707	0.011	0.01172	0.01103	0.01118	0.011
304.28	0.3917		304.28	0.31235		304.28	0.21206		304.28	0.11277		304.28	0.012	0.01759	0.01098	0.01667	0.01098	0.01169	0.01102	0.01116	0.01098
304.18	0.3883		304.18	0.31059		304.18	0.21011		304.18	0.11311		304.18	0.01185	0.01722	0.01098	0.01632	0.01098	0.01167	0.01101	0.01115	0.01098
304.08	0.38992		304.08	0.3108		304.08	0.20969		304.08	0.1109		304.08	0.01269	0.01687	0.01097	0.016	0.01097	0.01164	0.011	0.01114	0.01097
303.98	0.38626		303.98	0.31012		303.98	0.21126		303.98	0.10958		303.98	0.01096	0.01655	0.01096	0.01569	0.01096	0.01162	0.01099	0.01113	0.01096
303.88	0.38503		303.88	0.30923		303.88	0.20956		303.88	0.10888		303.88	0.00921
303.78	0.38652		303.78	0.3099		303.78	0.20919		303.78	0.10903		303.78	0.00927
303.68	0.38323		303.68	0.3088		303.68	0.20961		303.68	0.10955		303.68	0.00902
303.58	0.38323		303.58	0.31061		303.58	0.20951		303.58	0.10836		303.58	0.00797
303.48	0.38407		303.48	0.31009		303.48	0.20814		303.48	0.10723		303.48	0.00712
303.38	0.38423		303.38	0.30989		303.38	0.20606		303.38	0.10821		303.38	0.00964
303.28	0.38026		303.28	0.30797		303.28	0.20816		303.28	0.10788		303.28	0.0084
303.18	0.3823		303.18	0.30715		303.18	0.20722		303.18	0.10574		303.18	0.00735
303.08	0.3824		303.08	0.30726		303.08	0.20645		303.08	0.10563		303.08	0.00608
302.98	0.38174		302.98	0.30614		302.98	0.20532		302.98	0.10574		302.98	0.00524
302.88	0.37744		302.88	0.30627		302.88	0.20758		302.88	0.10553		302.88	0.00554
302.78	0.37924		302.78	0.308		302.78	0.20488		302.78	0.10511		302.78	0.00613
302.68	0.38118		302.68	0.30559		302.68	0.20589		302.68	0.10432		302.68	0.00504
302.58	0.38204		302.58	0.30631		302.58	0.20622		302.58	0.10498		302.58	0.00514
302.48	0.37912		302.48	0.30553		302.48	0.20485		302.48	0.10419		302.48	0.00582
302.38	0.3806		302.38	0.30644		302.38	0.20526		302.38	0.10345		302.38	0.0057
302.28	0.37988		302.28	0.30354		302.28	0.20429		302.28	0.10428		302.28	0.00492
302.18	0.38032		302.18	0.30609		302.18	0.20452		302.18	0.10399		302.18	0.00429
302.08	0.38038		302.08	0.3035		302.08	0.20405		302.08	0.10412		302.08	0.00399
301.98	0.38009		301.98	0.3032		301.98	0.20479		301.98	0.10392		301.98	0.00416
301.88	0.37622		301.88	0.304		301.88	0.2028		301.88	0.10341		301.88	0.00247
301.78	0.37597		301.78	0.30373		301.78	0.2029		301.78	0.10328		301.78	0.0034
301.68	0.37259		301.68	0.30378		301.68	0.204		301.68	0.10256		301.68	0.00366
301.58	0.37709		301.58	0.30316		301.58	0.20353		301.58	0.10268		301.58	0.00192
301.48	0.37736		301.48	0.30326		301.48	0.20247		301.48	0.10149		301.48	0.00356
301.38	0.37599		301.38	0.30365		301.38	0.20107		301.38	0.10234		301.38	0.00272
301.28	0.37365		301.28	0.30308		301.28	0.20284		301.28	0.10116		301.28	0
301.18	0.37476		301.18	0.30281		301.18	0.20127		301.18	0.10022		301.18	0.00153
301.08	0.37535		301.08	0.30223		301.08	0.20188		301.08	0.10175		301.08	0.00222
300.98	0.37553		300.98	0.30359		300.98	0.20248		300.98	0.10283		300.98	0.00246
300.88	0.37177		300.88	0.30332		300.88	0.20134		300.88	0.10315		300.88	0.00192
300.78	0.37359		300.78	0.30217		300.78	0.2		300.78	0.10104		300.78	0.00126
300.68	0.37381		300.68	0.30164		300.68	0.20243		300.68	0.10016		300.68	0.000236569
300.58	0.3718		300.58	0.30234		300.58	0.20139		300.58	0.1005		300.58	0.00238
300.48	0.37055		300.48	0.30152		300.48	0.20175		300.48	0.10177		300.48	0.00109
300.38	0.37477		300.38	0.30126		300.38	0.20145		300.38	0.10053		300.38	2.58779e-05
300.28	0.37259		300.28	0.30008		300.28	0.20216		300.28	0.1		300.28	0.00147
300.18	0.37		300.18	0.3		300.18	0.20162		300.18	0.10143		300.18	0.000775087

## Sheet: Fig. 3c
Rh/GDY Rh 3d Depth (0 nm)			Rh/GDY Rh 3d Depth 1.4 nm)			Rh/GDY Rh 3d Depth 2.8 nm)			Rh/GDY Rh 3d Depth 4.2 nm)			Rh/GDY Rh 3d Depth 5.6 nm)
Binding energy (eV)	Intensity (a.u.)		Binding energy (eV)	Intensity (a.u.)		Binding energy (eV)	Intensity (a.u.)		Binding energy (eV)	Intensity (a.u.)		Binding energy (eV)	Intensity (a.u.)	Intensity (a.u.)	Intensity (a.u.)	Intensity (a.u.)	Intensity (a.u.)	Intensity (a.u.)	Intensity (a.u.)	Intensity (a.u.)	Intensity (a.u.)
320.08	0.6086		320.08	0.45277		320.08	0.30189		320.08	0.15221		320.08	0.00091	--	--	--	--	--	--	--	--
319.98	0.60956		319.98	0.44996		319.98	0.30607		319.98	0.15144		319.98	0.00642	--	--	--	--	--	--	--	--
319.88	0.61168		319.88	0.4558		319.88	0.30243		319.88	0.14969		319.88	0.00448	--	--	--	--	--	--	--	--
319.78	0.6134		319.78	0.45259		319.78	0.30442		319.78	0.15112		319.78	0.0077	--	--	--	--	--	--	--	--
319.68	0.61057		319.68	0.45284		319.68	0.30425		319.68	0.15514		319.68	0.00909	--	--	--	--	--	--	--	--
319.58	0.61627		319.58	0.45744		319.58	0.30742		319.58	0.15597		319.58	0.00639	--	--	--	--	--	--	--	--
319.48	0.61594		319.48	0.45602		319.48	0.3092		319.48	0.15576		319.48	0.00837	--	--	--	--	--	--	--	--
319.38	0.6158		319.38	0.4597		319.38	0.30944		319.38	0.15666		319.38	0.00763	--	--	--	--	--	--	--	--
319.28	0.61165		319.28	0.45538		319.28	0.3085		319.28	0.15821		319.28	0.01182	--	--	--	--	--	--	--	--
319.18	0.61184		319.18	0.45718		319.18	0.30853		319.18	0.15458		319.18	0.01216	--	--	--	--	--	--	--	--
319.08	0.61826		319.08	0.45783		319.08	0.30939		319.08	0.15319		319.08	0.01232	--	--	--	--	--	--	--	--
318.98	0.62241		318.98	0.45802		318.98	0.31064		318.98	0.15643		318.98	0.01325	--	--	--	--	--	--	--	--
318.88	0.62105		318.88	0.46066		318.88	0.30939		318.88	0.15917		318.88	0.01104	--	--	--	--	--	--	--	--
318.78	0.61558		318.78	0.46119		318.78	0.31153		318.78	0.15625		318.78	0.01083	--	--	--	--	--	--	--	--
318.68	0.6181		318.68	0.46142		318.68	0.31182		318.68	0.15822		318.68	0.01247	--	--	--	--	--	--	--	--
318.58	0.62609		318.58	0.46139		318.58	0.31104		318.58	0.1587		318.58	0.01193	--	--	--	--	--	--	--	--
318.48	0.61851		318.48	0.4605		318.48	0.31017		318.48	0.15436		318.48	0.01427	--	--	--	--	--	--	--	--
318.38	0.61992		318.38	0.46302		318.38	0.31304		318.38	0.15838		318.38	0.01624	--	--	--	--	--	--	--	--
318.28	0.62309		318.28	0.4618		318.28	0.31219		318.28	0.161		318.28	0.01426	--	--	--	--	--	--	--	--
318.18	0.62222		318.18	0.46183		318.18	0.31492		318.18	0.16175		318.18	0.014	--	--	--	--	--	--	--	--
318.08	0.62245		318.08	0.46186		318.08	0.31232		318.08	0.16681		318.08	0.01464	--	--	--	--	--	--	--	--
317.98	0.62436		317.98	0.46621		317.98	0.31826		317.98	0.16086		317.98	0.01691	--	--	--	--	--	--	--	--
317.88	0.62497		317.88	0.46504		317.88	0.31334		317.88	0.16191		317.88	0.01539	--	--	--	--	--	--	--	--
317.78	0.62596		317.78	0.46193		317.78	0.31691		317.78	0.16342		317.78	0.01998	--	--	--	--	--	--	--	--
317.68	0.63071		317.68	0.46947		317.68	0.31693		317.68	0.16729		317.68	0.01795	--	--	--	--	--	--	--	--
317.58	0.63031		317.58	0.47146		317.58	0.31827		317.58	0.16796		317.58	0.02002	--	--	--	--	--	--	--	--
317.48	0.62891		317.48	0.46904		317.48	0.32273		317.48	0.16538		317.48	0.01969	0.02317	0.01969	0.0202	0.01969	0.01969	0.02017	0.01969	0.02218
317.38	0.62824		317.38	0.46554		317.38	0.32335		317.38	0.16462		317.38	0.01981	0.02344	0.01969	0.02021	0.01969	0.01969	0.02019	0.01969	0.02242
317.28	0.62788		317.28	0.47062		317.28	0.31988		317.28	0.17127		317.28	0.02491	0.02375	0.01969	0.02022	0.01969	0.01969	0.02021	0.01969	0.0227
317.18	0.63179		317.18	0.47022		317.18	0.3187		317.18	0.16787		317.18	0.02088	0.02407	0.01965	0.02019	0.01965	0.01965	0.02019	0.01965	0.023
317.08	0.63087		317.08	0.47539		317.08	0.32198		317.08	0.16952		317.08	0.02265	0.02449	0.01965	0.0202	0.01965	0.01965	0.0202	0.01965	0.02338
316.98	0.63321		316.98	0.47577		316.98	0.32571		316.98	0.16799		316.98	0.02361	0.02496	0.01963	0.02019	0.01963	0.01963	0.0202	0.01963	0.02382
316.88	0.63391		316.88	0.47828		316.88	0.31962		316.88	0.1735		316.88	0.02447	0.0255	0.0196	0.02017	0.0196	0.0196	0.0202	0.0196	0.02433
316.78	0.63519		316.78	0.47614		316.78	0.33076		316.78	0.1751		316.78	0.0273	0.02614	0.01957	0.02015	0.01957	0.01957	0.02019	0.01957	0.02493
316.68	0.63597		316.68	0.47892		316.68	0.32573		316.68	0.17178		316.68	0.02884	0.02685	0.01952	0.02011	0.01952	0.01952	0.02017	0.01952	0.0256
316.58	0.63709		316.58	0.47615		316.58	0.32537		316.58	0.17385		316.58	0.02315	0.02768	0.01945	0.02006	0.01945	0.01945	0.02013	0.01946	0.02639
316.48	0.63845		316.48	0.47811		316.48	0.32672		316.48	0.17685		316.48	0.02949	0.02867	0.01943	0.02005	0.01943	0.01943	0.02014	0.01944	0.02733
316.38	0.64203		316.38	0.4809		316.38	0.32997		316.38	0.17207		316.38	0.02908	0.02975	0.01936	0.02	0.01936	0.01936	0.0201	0.01937	0.02836
316.28	0.63984		316.28	0.48018		316.28	0.33369		316.28	0.17883		316.28	0.02783	0.03098	0.0193	0.01995	0.0193	0.0193	0.02007	0.01932	0.02953
316.18	0.64489		316.18	0.4796		316.18	0.33476		316.18	0.17898		316.18	0.03421	0.03236	0.01924	0.01991	0.01924	0.01924	0.02005	0.01927	0.03086
316.08	0.64607		316.08	0.48381		316.08	0.33463		316.08	0.17894		316.08	0.03394	0.03386	0.01914	0.01982	0.01914	0.01914	0.01999	0.01919	0.03228
315.98	0.64778		315.98	0.48548		315.98	0.33389		315.98	0.18137		315.98	0.03534	0.03551	0.01904	0.01974	0.01904	0.01904	0.01993	0.01912	0.03385
315.88	0.64863		315.88	0.48815		315.88	0.33706		315.88	0.18521		315.88	0.03561	0.0373	0.01894	0.01965	0.01894	0.01894	0.01987	0.01905	0.03553
315.78	0.64795		315.78	0.48641		315.78	0.34003		315.78	0.18658		315.78	0.04077	0.03922	0.01882	0.01955	0.01882	0.01882	0.01981	0.01901	0.03733
315.68	0.65625		315.68	0.48742		315.68	0.34104		315.68	0.18571		315.68	0.04169	0.04124	0.01868	0.01942	0.01868	0.01868	0.01971	0.01896	0.03919
315.58	0.65883		315.58	0.48877		315.58	0.34257		315.58	0.18865		315.58	0.04042	0.04337	0.01853	0.01929	0.01853	0.01853	0.01961	0.01895	0.0411
315.48	0.66083		315.48	0.4899		315.48	0.34261		315.48	0.1901		315.48	0.04564	0.0456	0.01838	0.01916	0.01838	0.01838	0.01953	0.01901	0.04304
315.38	0.66713		315.38	0.49517		315.38	0.34401		315.38	0.19355		315.38	0.0444	0.04786	0.0182	0.019	0.0182	0.0182	0.01941	0.01913	0.04492
315.28	0.65903		315.28	0.49645		315.28	0.34976		315.28	0.19471		315.28	0.0469	0.05017	0.01803	0.01884	0.01803	0.01803	0.01931	0.01938	0.04672
315.18	0.66207		315.18	0.50173		315.18	0.34711		315.18	0.19641		315.18	0.05	0.05248	0.01783	0.01867	0.01783	0.01783	0.01919	0.01976	0.04835
315.08	0.66737		315.08	0.50114		315.08	0.35082		315.08	0.19751		315.08	0.04973	0.05475	0.01762	0.01848	0.01762	0.01762	0.01906	0.02034	0.04973
314.98	0.66949		314.98	0.50405		314.98	0.35321		314.98	0.2001		314.98	0.05158	0.05699	0.01741	0.01829	0.01741	0.01741	0.01894	0.02118	0.0508
314.88	0.67817		314.88	0.50553		314.88	0.35857		314.88	0.20436		314.88	0.05898	0.05919	0.01718	0.01808	0.01718	0.01718	0.01881	0.02235	0.05148
314.78	0.68277		314.78	0.51029		314.78	0.3604		314.78	0.20716		314.78	0.06315	0.06132	0.0169	0.01783	0.0169	0.0169	0.01865	0.02388	0.05167
314.68	0.68347		314.68	0.51175		314.68	0.36443		314.68	0.2072		314.68	0.06086	0.06347	0.01659	0.01755	0.01659	0.0166	0.01846	0.02588	0.05136
314.58	0.68667		314.58	0.51812		314.58	0.36861		314.58	0.21368		314.58	0.06523	0.06578	0.0163	0.01728	0.0163	0.01631	0.0183	0.0285	0.0506
314.48	0.69078		314.48	0.52095		314.48	0.3694		314.48	0.21765		314.48	0.07127	0.06833	0.01597	0.01698	0.01597	0.01598	0.01813	0.03177	0.04937
314.38	0.69663		314.38	0.52281		314.38	0.3762		314.38	0.22196		314.38	0.07137	0.07124	0.01561	0.01664	0.01561	0.01562	0.01793	0.03577	0.04772
314.28	0.69805		314.28	0.52866		314.28	0.38086		314.28	0.22277		314.28	0.0754	0.07472	0.01524	0.0163	0.01524	0.01525	0.01775	0.04061	0.04575
314.18	0.71131		314.18	0.53116		314.18	0.37866		314.18	0.22559		314.18	0.0828	0.07888	0.01484	0.01593	0.01484	0.01486	0.01757	0.04634	0.04353
314.08	0.71304		314.08	0.53984		314.08	0.38823		314.08	0.23443		314.08	0.08788	0.08381	0.01439	0.01551	0.01439	0.01442	0.01737	0.05294	0.0411
313.98	0.71465		313.98	0.54202		313.98	0.39353		313.98	0.24006		313.98	0.0953	0.0896	0.0139	0.01506	0.0139	0.01395	0.01719	0.06043	0.03855
313.88	0.72422		313.88	0.54906		313.88	0.40392		313.88	0.24511		313.88	0.09533	0.09627	0.01336	0.01455	0.01336	0.01342	0.01705	0.06874	0.03592
313.78	0.73283		313.78	0.55256		313.78	0.40496		313.78	0.25046		313.78	0.10627	0.10387	0.01281	0.01404	0.01281	0.0129	0.01705	0.07781	0.03332
313.68	0.75043		313.68	0.56516		313.68	0.41065		313.68	0.26069		313.68	0.11202	0.11232	0.01219	0.01346	0.01219	0.01231	0.0172	0.0874	0.0307
313.58	0.75528		313.58	0.57185		313.58	0.42339		313.58	0.26986		313.58	0.1195	0.1216	0.01153	0.01284	0.01153	0.01169	0.01771	0.09735	0.02812
313.48	0.76125		313.48	0.58163		313.48	0.4369		313.48	0.27833		313.48	0.12972	0.13173	0.01081	0.01216	0.01081	0.01103	0.0188	0.10737	0.02561
313.38	0.77245		313.38	0.59187		313.38	0.44325		313.38	0.28819		313.38	0.14442	0.14278	0.01002	0.01141	0.01002	0.0103	0.02082	0.11715	0.02316
313.28	0.7845		313.28	0.60009		313.28	0.45418		313.28	0.2987		313.28	0.15111	0.15491	0.00913	0.01057	0.00913	0.0095	0.02428	0.12633	0.02074
313.18	0.79398		313.18	0.61824		313.18	0.46729		313.18	0.31297		313.18	0.16801	0.16856	0.00818	0.00967	0.00818	0.00867	0.02992	0.13461	0.01842
313.08	0.81512		313.08	0.63403		313.08	0.48302		313.08	0.3373		313.08	0.18316	0.1842	0.00712	0.00866	0.00712	0.00775	0.03854	0.14161	0.01612
312.98	0.8279		312.98	0.65222		312.98	0.50051		312.98	0.34769		312.98	0.20154	0.20249	0.00595	0.00754	0.00595	0.00676	0.05113	0.14701	0.01385
312.88	0.85078		312.88	0.67167		312.88	0.52141		312.88	0.37303		312.88	0.22625	0.22413	0.00465	0.0063	0.00465	0.00568	0.06862	0.15054	0.01158
312.78	0.86647		312.78	0.68931		312.78	0.55252		312.78	0.39784		312.78	0.24891	0.24965	0.00318	0.00489	0.00318	0.00449	0.09176	0.15196	0.00927
312.68	0.89217		312.68	0.7234		312.68	0.58065		312.68	0.42409		312.68	0.2777	0.2793	0.00154	0.00331	0.00154	0.00319	0.1209	0.15117	0.0069
312.58	0.92094		312.58	0.75733		312.58	0.6112		312.58	0.4549		312.58	0.31016	0.31271	-0.0002903	0.00155	-0.0002903	0.00177	0.15572	0.14808	0.00444
312.48	0.95269		312.48	0.78632		312.48	0.64762		312.48	0.49315		312.48	0.34507	0.34876	-0.00235	-0.0004484	-0.00235	0.0001968	0.19504	0.14272	0.00184
312.38	0.98748		312.38	0.82489		312.38	0.68466		312.38	0.53082		312.38	0.38944	0.3855	-0.00466	-0.00268	-0.00466	-0.00152	0.23677	0.13521	-0.0009287
312.28	1.01978		312.28	0.86596		312.28	0.72599		312.28	0.56836		312.28	0.43168	0.42006	-0.00728	-0.00522	-0.00728	-0.00344	0.27784	0.1257	-0.00394
312.18	1.04497		312.18	0.89597		312.18	0.75546		312.18	0.60061		312.18	0.45454	0.44905	-0.0102	-0.00806	-0.0102	-0.00553	0.31457	0.11447	-0.00719
312.08	1.07007		312.08	0.91956		312.08	0.78129		312.08	0.62387		312.08	0.47974	0.46891	-0.01329	-0.01106	-0.01329	-0.00766	0.34308	0.10196	-0.01055
311.98	1.08405		311.98	0.93375		311.98	0.78762		311.98	0.63246		311.98	0.48426	0.47622	-0.01656	-0.01424	-0.01656	-0.00982	0.35962	0.08848	-0.01407
311.88	1.08665		311.88	0.9248		311.88	0.77442		311.88	0.62629		311.88	0.48212	0.46886	-0.01989	-0.01747	-0.01989	-0.01187	0.36171	0.07453	-0.0176
311.78	1.05993		311.78	0.89167		311.78	0.74997		311.78	0.59869		311.78	0.4526	0.44642	-0.02323	-0.0207	-0.02323	-0.01375	0.34862	0.06045	-0.02111
311.68	1.02063		311.68	0.84938		311.68	0.70584		311.68	0.55658		311.68	0.41359	0.41075	-0.02639	-0.02375	-0.02639	-0.01527	0.3219	0.04674	-0.02443
311.58	0.97517		311.58	0.80062		311.58	0.65819		311.58	0.49701		311.58	0.35722	0.36521	-0.02931	-0.02656	-0.02931	-0.01635	0.28465	0.03371	-0.02748
311.48	0.91937		311.48	0.74517		311.48	0.60191		311.48	0.44623		311.48	0.3058	0.31401	-0.03188	-0.029	-0.03188	-0.01688	0.24087	0.02167	-0.03017
311.38	0.86241		311.38	0.69449		311.38	0.54375		311.38	0.39367		311.38	0.2531	0.26121	-0.03413	-0.0311	-0.03413	-0.01689	0.19448	0.01074	-0.03252
311.28	0.81655		311.28	0.63997		311.28	0.49291		311.28	0.34235		311.28	0.1956	0.21045	-0.03603	-0.03287	-0.03603	-0.01637	0.14903	0.00104	-0.03452
311.18	0.77541		311.18	0.6024		311.18	0.4553		311.18	0.30086		311.18	0.15679	0.16454	-0.03757	-0.03425	-0.03757	-0.01529	0.10729	-0.00737	-0.03614
311.08	0.73776		311.08	0.57081		311.08	0.42352		311.08	0.26905		311.08	0.12387	0.12516	-0.03886	-0.03537	-0.03886	-0.01379	0.07096	-0.0146	-0.03751
310.98	0.71329		310.98	0.54017		310.98	0.3928		310.98	0.24374		310.98	0.09932	0.09312	-0.03995	-0.03627	-0.03995	-0.01192	0.0409	-0.02073	-0.03866
310.88	0.68948		310.88	0.5266		310.88	0.37754		310.88	0.22408		310.88	0.07595	0.06833	-0.04087	-0.03699	-0.04087	-0.00977	0.01711	-0.02586	-0.03965
310.78	0.68046		310.78	0.51062		310.78	0.36018		310.78	0.20818		310.78	0.0594	0.05019	-0.04165	-0.03755	-0.04165	-0.00737	-0.0009177	-0.03009	-0.04048
310.68	0.66427		310.68	0.50021		310.68	0.34362		310.68	0.19331		310.68	0.04758	0.03768	-0.04232	-0.03799	-0.04231	-0.0048	-0.01407	-0.03354	-0.0412
310.58	0.652		310.58	0.48681		310.58	0.33908		310.58	0.18939		310.58	0.03658	0.02966	-0.04292	-0.03834	-0.04291	-0.00213	-0.02336	-0.03634	-0.04185
310.48	0.64717		310.48	0.47879		310.48	0.33074		310.48	0.17715		310.48	0.03558	0.02503	-0.04345	-0.03859	-0.04343	0.0005783	-0.02974	-0.03859	-0.04243
310.38	0.64666		310.38	0.47505		310.38	0.32859		310.38	0.17558		310.38	0.02669	0.02279	-0.04397	-0.03881	-0.04393	0.00322	-0.03411	-0.04043	-0.043
310.28	0.63799		310.28	0.47534		310.28	0.32611		310.28	0.16983		310.28	0.02508	0.02222	-0.04444	-0.03895	-0.04436	0.0058	-0.03706	-0.0419	-0.04351
310.18	0.63942		310.18	0.47493		310.18	0.31874		310.18	0.17102		310.18	0.02578	0.02269	-0.0449	-0.03905	-0.04476	0.00821	-0.03911	-0.0431	-0.04401
310.08	0.64011		310.08	0.47238		310.08	0.32234		310.08	0.17111		310.08	0.02176	0.02378	-0.04537	-0.03911	-0.04511	0.01038	-0.04061	-0.04412	-0.04451
309.98	0.63872		309.98	0.469		309.98	0.32343		309.98	0.16746		309.98	0.01864	0.02524	-0.04582	-0.03912	-0.04534	0.01231	-0.04176	-0.04495	-0.04499
309.88	0.64311		309.88	0.47624		309.88	0.32484		309.88	0.16854		309.88	0.02479	0.02691	-0.04625	-0.03905	-0.04542	0.01394	-0.04268	-0.04566	-0.04545
309.78	0.64743		309.78	0.47322		309.78	0.32437		309.78	0.17398		309.78	0.0251	0.02867	-0.04672	-0.03898	-0.04531	0.01516	-0.04352	-0.04633	-0.04596
309.68	0.64743		309.68	0.47831		309.68	0.32571		309.68	0.1798		309.68	0.0256	0.03058	-0.0472	-0.03884	-0.04486	0.01599	-0.04429	-0.04694	-0.04646
309.58	0.65298		309.58	0.4801		309.58	0.32988		309.58	0.18018		309.58	0.03207	0.03274	-0.04768	-0.03864	-0.0439	0.01639	-0.04502	-0.04751	-0.04697
309.48	0.6598		309.48	0.48265		309.48	0.33748		309.48	0.1794		309.48	0.03687	0.0353	-0.04821	-0.0384	-0.04227	0.0163	-0.04576	-0.0481	-0.04753
309.38	0.66591		309.38	0.49509		309.38	0.34362		309.38	0.18582		309.38	0.04135	0.03852	-0.04877	-0.03809	-0.03967	0.01574	-0.04651	-0.04871	-0.04812
309.28	0.67379		309.28	0.49472		309.28	0.34535		309.28	0.1957		309.28	0.04631	0.04276	-0.04937	-0.03769	-0.03577	0.01469	-0.04727	-0.04933	-0.04874
309.18	0.68542		309.18	0.49921		309.18	0.35449		309.18	0.20246		309.18	0.05581	0.04841	-0.05001	-0.03719	-0.0302	0.01317	-0.04805	-0.04998	-0.0494
309.08	0.69238		309.08	0.51072		309.08	0.36443		309.08	0.20979		309.08	0.06495	0.05586	-0.05071	-0.03658	-0.0226	0.01117	-0.04888	-0.0507	-0.05012
308.98	0.70685		308.98	0.52428		308.98	0.37104		308.98	0.22126		308.98	0.06333	0.06554	-0.05148	-0.03582	-0.0126	0.0087	-0.04977	-0.05147	-0.05091
308.88	0.71048		308.88	0.5306		308.88	0.38646		308.88	0.2319		308.88	0.08335	0.07791	-0.05224	-0.03479	0.0001717	0.00588	-0.05064	-0.05224	-0.05169
308.78	0.73124		308.78	0.54456		308.78	0.39736		308.78	0.24049		308.78	0.09711	0.0931	-0.05315	-0.03356	0.01572	0.00261	-0.05164	-0.05314	-0.05261
308.68	0.74633		308.68	0.55877		308.68	0.4067		308.68	0.25574		308.68	0.10711	0.11127	-0.05414	-0.03194	0.03403	-0.00104	-0.05273	-0.05414	-0.05363
308.58	0.7652		308.58	0.57487		308.58	0.42493		308.58	0.27111		308.58	0.12809	0.13241	-0.05522	-0.02969	0.0548	-0.00498	-0.05388	-0.05521	-0.05471
308.48	0.77939		308.48	0.59636		308.48	0.44703		308.48	0.28982		308.48	0.14809	0.1563	-0.05643	-0.02643	0.07736	-0.00924	-0.05517	-0.05643	-0.05595
308.38	0.79938		308.38	0.61486		308.38	0.46678		308.38	0.31534		308.38	0.17232	0.18288	-0.05779	-0.02138	0.10078	-0.01377	-0.0566	-0.05779	-0.05732
308.28	0.82593		308.28	0.64327		308.28	0.49617		308.28	0.342		308.28	0.19786	0.21227	-0.05932	-0.01326	0.12384	-0.01854	-0.05819	-0.05932	-0.05886
308.18	0.85787		308.18	0.67412		308.18	0.52931		308.18	0.37516		308.18	0.23155	0.24521	-0.06103	-1.14e-05	0.14516	-0.02351	-0.05996	-0.06103	-0.06059
308.08	0.89209		308.08	0.70982		308.08	0.5695		308.08	0.41798		308.08	0.27394	0.2832	-0.06298	0.02126	0.16324	-0.02869	-0.06196	-0.06298	-0.06254
307.98	0.93355		307.98	0.75956		307.98	0.61422		307.98	0.46565		307.98	0.32608	0.32851	-0.06521	0.05416	0.17665	-0.03411	-0.06425	-0.06521	-0.06479
307.88	0.98222		307.88	0.81924		307.88	0.676		307.88	0.52873		307.88	0.3875	0.38388	-0.06781	0.10248	0.18423	-0.03979	-0.06689	-0.06781	-0.06741
307.78	1.04945		307.78	0.89317		307.78	0.75463		307.78	0.59739		307.78	0.46504	0.45143	-0.07084	0.16912	0.18512	-0.04576	-0.06996	-0.07084	-0.07044
307.68	1.1257		307.68	0.97613		307.68	0.84696		307.68	0.68887		307.68	0.54219	0.53141	-0.0744	0.25456	0.17894	-0.05212	-0.07356	-0.0744	-0.07402
307.58	1.20954		307.58	1.07112		307.58	0.94038		307.58	0.78225		307.58	0.63692	0.62073	-0.0785	0.35552	0.16588	-0.05883	-0.0777	-0.0785	-0.07812
307.48	1.29066		307.48	1.16816		307.48	1.0377		307.48	0.88058		307.48	0.7345	0.7114	-0.08325	0.46331	0.14648	-0.06602	-0.08249	-0.08325	-0.08289
307.38	1.37993		307.38	1.24565		307.38	1.11929		307.38	0.96111		307.38	0.81231	0.78981	-0.08869	0.56324	0.1218	-0.07369	-0.08796	-0.08869	-0.08833
307.28	1.42415		307.28	1.3		307.28	1.15		307.28	1		307.28	0.853	0.83685	-0.09467	0.6349	0.09327	-0.08171	-0.09397	-0.09467	-0.09433
307.18	1.44		307.18	1.28246		307.18	1.13494		307.18	0.97907		307.18	0.84386	0.83331	-0.10097	0.65763	0.06258	-0.08985	-0.1003	-0.10097	-0.10064
307.08	1.38302		307.08	1.20957		307.08	1.06072		307.08	0.9071		307.08	0.76685	0.77148	-0.10725	0.62233	0.03145	-0.09777	-0.10661	-0.10725	-0.10692
306.98	1.28034		306.98	1.09337		306.98	0.94554		306.98	0.78868		306.98	0.649	0.66251	-0.11306	0.5389	0.00159	-0.10503	-0.11244	-0.11306	-0.11274
306.88	1.13927		306.88	0.94775		306.88	0.80712		306.88	0.64506		306.88	0.50536	0.52848	-0.11812	0.42847	-0.02577	-0.11138	-0.11753	-0.11812	-0.11781
306.78	0.99334		306.78	0.8096		306.78	0.65793		306.78	0.50355		306.78	0.36647	0.39076	-0.12227	0.31175	-0.04976	-0.11664	-0.1217	-0.12227	-0.12196
306.68	0.86793		306.68	0.68799		306.68	0.53791		306.68	0.38517		306.68	0.24535	0.26444	-0.12551	0.20345	-0.07004	-0.12085	-0.12496	-0.12551	-0.12522
306.58	0.76021		306.58	0.58341		306.58	0.44105		306.58	0.28824		306.58	0.14134	0.15801	-0.12798	0.11198	-0.08662	-0.12414	-0.12745	-0.12798	-0.12769
306.48	0.67785		306.48	0.5094		306.48	0.36623		306.48	0.21249		306.48	0.07332	0.07454	-0.12977	0.04055	-0.09971	-0.12663	-0.12926	-0.12977	-0.12949
306.38	0.61652		306.38	0.45756		306.38	0.31334		306.38	0.15878		306.38	0.01684	0.01287	-0.13112	-0.01174	-0.10983	-0.12857	-0.13063	-0.13112	-0.13084
306.28	0.57521		306.28	0.4222		306.28	0.27304		306.28	0.12195		306.28	-0.02053	-0.03037	-0.1321	-0.04787	-0.11741	-0.13005	-0.13163	-0.1321	-0.13183
306.18	0.54647		306.18	0.39577		306.18	0.24582		306.18	0.09682		306.18	-0.0494	-0.05957	-0.13284	-0.07182	-0.12296	-0.1312	-0.13238	-0.13284	-0.13258
306.08	0.52708		306.08	0.37443		306.08	0.22544		306.08	0.07576		306.08	-0.06821	-0.07885	-0.1334	-0.08734	-0.12692	-0.13209	-0.13295	-0.1334	-0.13314
305.98	0.50918		305.98	0.36487		305.98	0.21335		305.98	0.06334		305.98	-0.08272	-0.09156	-0.13383	-0.09742	-0.12969	-0.1328	-0.1334	-0.13383	-0.13358
305.88	0.4997		305.88	0.35276		305.88	0.20375		305.88	0.05264		305.88	-0.09352	-0.10011	-0.13417	-0.10416	-0.13159	-0.13336	-0.13376	-0.13417	-0.13392
305.78	0.48963		305.78	0.34436		305.78	0.19649		305.78	0.04652		305.78	-0.10111	-0.10607	-0.13444	-0.10891	-0.13288	-0.13381	-0.13404	-0.13444	-0.1342
305.68	0.48485		305.68	0.34091		305.68	0.19141		305.68	0.04061		305.68	-0.10561	-0.11042	-0.13466	-0.11246	-0.13374	-0.13417	-0.13427	-0.13466	-0.13443
305.58	0.48085		305.58	0.33617		305.58	0.18726		305.58	0.03594		305.58	-0.10878	-0.11375	-0.13486	-0.11527	-0.13432	-0.13448	-0.13448	-0.13486	-0.13462
305.48	0.4771		305.48	0.33292		305.48	0.18245		305.48	0.03104		305.48	-0.11386	-0.1164	-0.13503	-0.11758	-0.13473	-0.13474	-0.13466	-0.13503	-0.1348
305.38	0.47261		305.38	0.33155		305.38	0.18209		305.38	0.02737		305.38	-0.11643	-0.11855	-0.13517	-0.11951	-0.13501	-0.13495	-0.13482	-0.13517	-0.13495
305.28	0.47163		305.28	0.32804		305.28	0.17699		305.28	0.02755		305.28	-0.11915	-0.12035	-0.13529	-0.12116	-0.13521	-0.13513	-0.13495	-0.13529	-0.13508
305.18	0.46888		305.18	0.3233		305.18	0.17449		305.18	0.02374		305.18	-0.12178	-0.12186	-0.1354	-0.12258	-0.13536	-0.13528	-0.13507	-0.1354	-0.13519
305.08	0.46534		305.08	0.32256		305.08	0.17201		305.08	0.02154		305.08	-0.12416	-0.12316	-0.13549	-0.12381	-0.13547	-0.1354	-0.13517	-0.13549	-0.13528
304.98	0.46423		304.98	0.32094		304.98	0.16998		304.98	0.02075		304.98	-0.1286	-0.12428	-0.13557	-0.12488	-0.13556	-0.1355	-0.13525	-0.13557	-0.13536
304.88	0.46342		304.88	0.31696		304.88	0.17004		304.88	0.01902		304.88	-0.12915	-0.12524	-0.13561	-0.1258	-0.13561	-0.13556	-0.13531	-0.13561	-0.13541
304.78	0.46034		304.78	0.31844		304.78	0.16801		304.78	0.01716		304.78	-0.12977	-0.12609	-0.13566	-0.12662	-0.13565	-0.13562	-0.13536	-0.13566	-0.13546
304.68	0.46009		304.68	0.31809		304.68	0.16704		304.68	0.01637		304.68	-0.13066	-0.12684	-0.1357	-0.12734	-0.13569	-0.13567	-0.13541	-0.1357	-0.1355
304.58	0.45719		304.58	0.3144		304.58	0.16639		304.58	0.01506		304.58	-0.1315	-0.1275	-0.13573	-0.12799	-0.13573	-0.13571	-0.13545	-0.13573	-0.13554
304.48	0.45434		304.48	0.31497		304.48	0.1636		304.48	0.01334		304.48	-0.13328	-0.12809	-0.13576	-0.12856	-0.13576	-0.13574	-0.13548	-0.13576	-0.13557
304.38	0.45905		304.38	0.31364		304.38	0.16386		304.38	0.01399		304.38	-0.13254	-0.12862	-0.13577	-0.12907	-0.13577	-0.13576	-0.13551	-0.13577	-0.13559
304.28	0.45667		304.28	0.31371		304.28	0.16306		304.28	0.01259		304.28	-0.13291	-0.12909	-0.13579	-0.12954	-0.13579	-0.13579	-0.13554	-0.13579	-0.13562
304.18	0.45696		304.18	0.31196		304.18	0.16323		304.18	0.01344		304.18	-0.13546	-0.12953	-0.13581	-0.12996	-0.13581	-0.13581	-0.13556	-0.13581	-0.13564
304.08	0.45623		304.08	0.31156		304.08	0.16112		304.08	0.01256		304.08	-0.13677	-0.1299	-0.13582	-0.13032	-0.13582	-0.13581	-0.13557	-0.13582	-0.13565
303.98	0.45412		303.98	0.31189		303.98	0.16184		303.98	0.01106		303.98	-0.13581	-0.13024	-0.13581	-0.13065	-0.13581	-0.13581	-0.13557	-0.13581	-0.13564
303.88	0.45385		303.88	0.30998		303.88	0.1617		303.88	0.01191		303.88	-0.13488
303.78	0.45351		303.78	0.31101		303.78	0.16201		303.78	0.01126		303.78	-0.13744
303.68	0.45199		303.68	0.31054		303.68	0.16138		303.68	0.00979		303.68	-0.13696
303.58	0.45165		303.58	0.31096		303.58	0.15949		303.58	0.0078		303.58	-0.13711
303.48	0.45025		303.48	0.30961		303.48	0.15896		303.48	0.00939		303.48	-0.13851
303.38	0.45107		303.38	0.30792		303.38	0.16038		303.38	0.00798		303.38	-0.13882
303.28	0.45119		303.28	0.30927		303.28	0.15854		303.28	0.00694		303.28	-0.14032
303.18	0.45219		303.18	0.30838		303.18	0.15741		303.18	0.00635		303.18	-0.13886
303.08	0.44926		303.08	0.30775		303.08	0.15951		303.08	0.00564		303.08	-0.13988
302.98	0.44905		302.98	0.30805		302.98	0.15854		302.98	0.00706		302.98	-0.14061
302.88	0.44878		302.88	0.30719		302.88	0.15759		302.88	0.00576		302.88	-0.14139
302.78	0.44645		302.78	0.30648		302.78	0.15842		302.78	0.00682		302.78	-0.14093
302.68	0.44852		302.68	0.30654		302.68	0.15612		302.68	0.00606		302.68	-0.14232
302.58	0.44949		302.58	0.30657		302.58	0.15663		302.58	0.00545		302.58	-0.14061
302.48	0.44648		302.48	0.30505		302.48	0.15694		302.48	0.00592		302.48	-0.14241
302.38	0.44775		302.38	0.30533		302.38	0.15488		302.38	0.00557		302.38	-0.14351
302.28	0.44674		302.28	0.30459		302.28	0.1554		302.28	0.00544		302.28	-0.14297
302.18	0.44595		302.18	0.30546		302.18	0.15503		302.18	0.00456		302.18	-0.14359
302.08	0.44805		302.08	0.30441		302.08	0.15629		302.08	0.00425		302.08	-0.14122
301.98	0.44596		301.98	0.30508		301.98	0.156		301.98	0.00412		301.98	-0.14387
301.88	0.44502		301.88	0.30499		301.88	0.15641		301.88	0.00226		301.88	-0.14467
301.78	0.44421		301.78	0.30394		301.78	0.15504		301.78	0.0027		301.78	-0.14296
301.68	0.44566		301.68	0.30352		301.68	0.15367		301.68	0.00511		301.68	-0.14274
301.58	0.44637		301.58	0.30261		301.58	0.15372		301.58	0.00444		301.58	-0.14366
301.48	0.44481		301.48	0.30391		301.48	0.15307		301.48	0.00201		301.48	-0.14469
301.38	0.44247		301.38	0.30317		301.38	0.15225		301.38	0.00211		301.38	-0.14451
301.28	0.44221		301.28	0.30313		301.28	0.15349		301.28	0.00167		301.28	-0.14504
301.18	0.44132		301.18	0.30246		301.18	0.15463		301.18	0.00138		301.18	-0.14587
301.08	0.44312		301.08	0.30327		301.08	0.15338		301.08	0.00213		301.08	-0.14543
300.98	0.44199		300.98	0.30308		300.98	0.15347		300.98	0.00241		300.98	-0.14533
300.88	0.44192		300.88	0.30325		300.88	0.15285		300.88	0.00268		300.88	-0.14418
300.78	0.44155		300.78	0.3		300.78	0.15182		300.78	0.00232		300.78	-0.14631
300.68	0.4417		300.68	0.30091		300.68	0.1513		300.68	0.00142		300.68	-0.1458
300.58	0.44063		300.58	0.30253		300.58	0.15157		300.58	0		300.58	-0.14653
300.48	0.44089		300.48	0.30033		300.48	0.15173		300.48	0.00058		300.48	-0.14646
300.38	0.44296		300.38	0.30113		300.38	0.15119		300.38	0.00081		300.38	-0.14562
300.28	0.44088		300.28	0.30277		300.28	0.15305		300.28	0.00101		300.28	-0.14596
300.18	0.44039		300.18	0.30211		300.18	0.15146		300.18	0.00108		300.18	-0.147
300.08	0.44		300.08	0.30133		300.08	0.15		300.08	0.00062		300.08	-0.1456

## Sheet: Fig. 3d
Rh/GDY C 1s Depth (0 nm)			Rh/GDY C 1s Depth (1.4 nm)			Rh/GDY C 1s Depth (2.8 nm)			Rh/GDY C 1s Depth (4.2 nm)			Rh/GDY C 1s Depth (5.6 nm)
Binding energy (eV)	Intensity (a.u.)		Binding energy (eV)	Intensity (a.u.)		Binding energy (eV)	Intensity (a.u.)		Binding energy (eV)	Intensity (a.u.)		Binding energy (eV)	Intensity (a.u.)	Intensity (a.u.)	Intensity (a.u.)	Intensity (a.u.)	Intensity (a.u.)	Intensity (a.u.)	Intensity (a.u.)	Intensity (a.u.)
298.48	0.46638		298.48	0.36715		298.48	0.26982		298.48	0.17115		298.48	0.0694		--	--	--	--	--	--
298.38	0.46832		298.38	0.36904		298.38	0.27019		298.38	0.16842		298.38	0.06764		--	--	--	--	--	--
298.28	0.46697		298.28	0.36804		298.28	0.26762		298.28	0.16982		298.28	0.06974		--	--	--	--	--	--
298.18	0.46378		298.18	0.37038		298.18	0.26734		298.18	0.16849		298.18	0.06828		--	--	--	--	--	--
298.08	0.46428		298.08	0.36819		298.08	0.26822		298.08	0.16425		298.08	0.06685		--	--	--	--	--	--
297.98	0.46934		297.98	0.36513		297.98	0.26949		297.98	0.16789		297.98	0.07009		--	--	--	--	--	--
297.88	0.46897		297.88	0.36548		297.88	0.26935		297.88	0.16809		297.88	0.06782		--	--	--	--	--	--
297.78	0.46595		297.78	0.36639		297.78	0.26831		297.78	0.16673		297.78	0.06633		--	--	--	--	--	--
297.68	0.46453		297.68	0.36836		297.68	0.26853		297.68	0.16995		297.68	0.06724		--	--	--	--	--	--
297.58	0.46407		297.58	0.36933		297.58	0.26728		297.58	0.1681		297.58	0.06716		--	--	--	--	--	--
297.48	0.46444		297.48	0.36988		297.48	0.26977		297.48	0.1687		297.48	0.06899		--	--	--	--	--	--
297.38	0.46505		297.38	0.36703		297.38	0.2678		297.38	0.16903		297.38	0.07064		--	--	--	--	--	--
297.28	0.46489		297.28	0.36735		297.28	0.2669		297.28	0.1693		297.28	0.06994		--	--	--	--	--	--
297.18	0.46411		297.18	0.36833		297.18	0.26967		297.18	0.16884		297.18	0.07054		--	--	--	--	--	--
297.08	0.4663		297.08	0.36614		297.08	0.26872		297.08	0.16681		297.08	0.07143		--	--	--	--	--	--
296.98	0.46653		296.98	0.36469		296.98	0.26854		296.98	0.16758		296.98	0.06757		--	--	--	--	--	--
296.88	0.46585		296.88	0.36485		296.88	0.26658		296.88	0.16987		296.88	0.0669		--	--	--	--	--	--
296.78	0.46436		296.78	0.36518		296.78	0.27178		296.78	0.16942		296.78	0.06812		--	--	--	--	--	--
296.68	0.46326		296.68	0.36737		296.68	0.27323		296.68	0.16788		296.68	0.06798		--	--	--	--	--	--
296.58	0.46337		296.58	0.3668		296.58	0.27211		296.58	0.16865		296.58	0.06744		--	--	--	--	--	--
296.48	0.46217		296.48	0.36544		296.48	0.26933		296.48	0.16936		296.48	0.06649		--	--	--	--	--	--
296.38	0.4615		296.38	0.36467		296.38	0.26956		296.38	0.16883		296.38	0.06533		--	--	--	--	--	--
296.28	0.46155		296.28	0.36906		296.28	0.26996		296.28	0.17031		296.28	0.06721		--	--	--	--	--	--
296.18	0.46318		296.18	0.36827		296.18	0.26929		296.18	0.16988		296.18	0.06678		--	--	--	--	--	--
296.08	0.4649		296.08	0.36603		296.08	0.26985		296.08	0.16891		296.08	0.06952		--	--	--	--	--	--
295.98	0.46656		295.98	0.36531		295.98	0.27044		295.98	0.1674		295.98	0.06919		--	--	--	--	--	--
295.88	0.46505		295.88	0.36639		295.88	0.26921		295.88	0.16838		295.88	0.06829		--	--	--	--	--	--
295.78	0.46617		295.78	0.36702		295.78	0.27082		295.78	0.17088		295.78	0.0719		--	--	--	--	--	--
295.68	0.46769		295.68	0.36966		295.68	0.27238		295.68	0.16891		295.68	0.06994		--	--	--	--	--	--
295.58	0.46712		295.58	0.37079		295.58	0.27289		295.58	0.16711		295.58	0.07226		--	--	--	--	--	--
295.48	0.46912		295.48	0.36854		295.48	0.27234		295.48	0.1691		295.48	0.07226		--	--	--	--	--	--
295.38	0.46737		295.38	0.36903		295.38	0.26999		295.38	0.17252		295.38	0.06917		--	--	--	--	--	--
295.28	0.46497		295.28	0.36914		295.28	0.27281		295.28	0.17353		295.28	0.06847		--	--	--	--	--	--
295.18	0.46781		295.18	0.37021		295.18	0.27251		295.18	0.17295		295.18	0.06954		--	--	--	--	--	--
295.08	0.46756		295.08	0.37172		295.08	0.26949		295.08	0.1733		295.08	0.07041		--	--	--	--	--	--
294.98	0.46764		294.98	0.37194		294.98	0.27095		294.98	0.17189		294.98	0.07228		--	--	--	--	--	--
294.88	0.46688		294.88	0.37438		294.88	0.27133		294.88	0.17488		294.88	0.07319		--	--	--	--	--	--
294.78	0.46702		294.78	0.37492		294.78	0.2726		294.78	0.1755		294.78	0.07631		--	--	--	--	--	--
294.68	0.46797		294.68	0.37195		294.68	0.27475		294.68	0.17515		294.68	0.07798		--	--	--	--	--	--
294.58	0.46939		294.58	0.37357		294.58	0.27296		294.58	0.17388		294.58	0.07576		--	--	--	--	--	--
294.48	0.46904		294.48	0.37604		294.48	0.27616		294.48	0.17248		294.48	0.07416		--	--	--	--	--	--
294.38	0.4707		294.38	0.37445		294.38	0.27616		294.38	0.17223		294.38	0.07436		--	--	--	--	--	--
294.28	0.46894		294.28	0.37559		294.28	0.2768		294.28	0.17365		294.28	0.07473		--	--	--	--	--	--
294.18	0.47131		294.18	0.376		294.18	0.27808		294.18	0.17419		294.18	0.07641		--	--	--	--	--	--
294.08	0.47014		294.08	0.3747		294.08	0.27923		294.08	0.17719		294.08	0.07458		--	--	--	--	--	--
293.98	0.47117		293.98	0.37593		293.98	0.28033		293.98	0.17816		293.98	0.07383	0.07599	0.07383	0.0742	0.07383	0.07383	0.07439	0.07506	0.07383
293.88	0.47429		293.88	0.37587		293.88	0.28091		293.88	0.177		293.88	0.07803	0.07608	0.07383	0.07421	0.07383	0.07383	0.07441	0.07512	0.07383
293.78	0.47195		293.78	0.37537		293.78	0.27912		293.78	0.1795		293.78	0.07802	0.07615	0.07382	0.0742	0.07382	0.07382	0.07441	0.07517	0.07382
293.68	0.47168		293.68	0.37621		293.68	0.27729		293.68	0.17775		293.68	0.08076	0.07624	0.0738	0.0742	0.0738	0.0738	0.07442	0.07522	0.0738
293.58	0.47297		293.58	0.37584		293.58	0.27763		293.58	0.17864		293.58	0.08111	0.07632	0.07378	0.07418	0.07378	0.07378	0.07442	0.07527	0.07378
293.48	0.47306		293.48	0.37835		293.48	0.27918		293.48	0.17989		293.48	0.08027	0.07641	0.07375	0.07417	0.07375	0.07375	0.07442	0.07533	0.07375
293.38	0.47448		293.38	0.37841		293.38	0.28103		293.38	0.17986		293.38	0.08053	0.07651	0.07373	0.07415	0.07373	0.07373	0.07442	0.07539	0.07373
293.28	0.47628		293.28	0.37846		293.28	0.28047		293.28	0.17876		293.28	0.07567	0.07662	0.07371	0.07414	0.07371	0.07371	0.07442	0.07547	0.07371
293.18	0.4764		293.18	0.37924		293.18	0.27875		293.18	0.17869		293.18	0.0762	0.07675	0.0737	0.07414	0.0737	0.0737	0.07445	0.07556	0.0737
293.08	0.47557		293.08	0.37748		293.08	0.27976		293.08	0.17819		293.08	0.07905	0.0769	0.07369	0.07414	0.07369	0.07369	0.07447	0.07566	0.07369
292.98	0.47555		292.98	0.37852		292.98	0.28006		292.98	0.18115		292.98	0.08245	0.07705	0.07367	0.07414	0.07367	0.07367	0.07448	0.07577	0.07367
292.88	0.47478		292.88	0.38111		292.88	0.2807		292.88	0.18288		292.88	0.08091	0.0772	0.07364	0.07412	0.07364	0.07364	0.07449	0.07587	0.07364
292.78	0.47795		292.78	0.38243		292.78	0.28213		292.78	0.18113		292.78	0.0811	0.07737	0.07362	0.0741	0.07362	0.07362	0.0745	0.076	0.07362
292.68	0.47534		292.68	0.38216		292.68	0.28258		292.68	0.18223		292.68	0.08334	0.07755	0.07359	0.07409	0.07359	0.07359	0.07451	0.07613	0.07359
292.58	0.47677		292.58	0.38552		292.58	0.28404		292.58	0.18431		292.58	0.08565	0.07776	0.07356	0.07407	0.07356	0.07356	0.07452	0.07628	0.07356
292.48	0.47853		292.48	0.38444		292.48	0.28361		292.48	0.18495		292.48	0.08521	0.07797	0.07351	0.07404	0.07351	0.07351	0.07452	0.07644	0.07351
292.38	0.47697		292.38	0.38319		292.38	0.28541		292.38	0.18695		292.38	0.08545	0.07822	0.07347	0.07401	0.07347	0.07347	0.07453	0.07663	0.07347
292.28	0.47802		292.28	0.38514		292.28	0.28527		292.28	0.18907		292.28	0.08429	0.0785	0.07343	0.07398	0.07343	0.07343	0.07454	0.07684	0.07343
292.18	0.47988		292.18	0.38439		292.18	0.28673		292.18	0.18973		292.18	0.08395	0.07881	0.07339	0.07396	0.07339	0.07339	0.07456	0.07708	0.07339
292.08	0.48304		292.08	0.38356		292.08	0.28854		292.08	0.18779		292.08	0.08236	0.07917	0.07336	0.07394	0.07336	0.07336	0.07458	0.07737	0.07336
291.98	0.48272		291.98	0.38667		291.98	0.28932		291.98	0.18841		291.98	0.08643	0.07958	0.07333	0.07392	0.07333	0.07333	0.07461	0.0777	0.07333
291.88	0.48319		291.88	0.38639		291.88	0.2907		291.88	0.19132		291.88	0.09076	0.08003	0.07328	0.07389	0.07328	0.07328	0.07464	0.07806	0.07328
291.78	0.48231		291.78	0.3879		291.78	0.28925		291.78	0.18937		291.78	0.09293	0.08053	0.07322	0.07385	0.07322	0.07322	0.07466	0.07846	0.07322
291.68	0.48172		291.68	0.3894		291.68	0.29254		291.68	0.19046		291.68	0.08975	0.08109	0.07315	0.0738	0.07315	0.07315	0.07467	0.07892	0.07315
291.58	0.48144		291.58	0.39071		291.58	0.29115		291.58	0.18984		291.58	0.08903	0.08174	0.07309	0.07376	0.07309	0.07309	0.07471	0.07946	0.07309
291.48	0.48163		291.48	0.39296		291.48	0.28974		291.48	0.18968		291.48	0.08858	0.08248	0.07304	0.07372	0.07304	0.07304	0.07476	0.08008	0.07304
291.38	0.48765		291.38	0.3892		291.38	0.29232		291.38	0.19162		291.38	0.09154	0.08333	0.07298	0.07369	0.07298	0.07298	0.07483	0.08079	0.07298
291.28	0.48837		291.28	0.38936		291.28	0.29039		291.28	0.19379		291.28	0.09289	0.08428	0.07292	0.07364	0.07292	0.07292	0.0749	0.08158	0.07292
291.18	0.48955		291.18	0.39133		291.18	0.29219		291.18	0.19463		291.18	0.09532	0.08536	0.07285	0.07359	0.07285	0.07285	0.075	0.08247	0.07285
291.08	0.48854		291.08	0.39177		291.08	0.29618		291.08	0.19646		291.08	0.09281	0.08656	0.07277	0.07354	0.07277	0.07277	0.07511	0.08346	0.07277
290.98	0.48937		290.98	0.39395		290.98	0.2962		290.98	0.19736		290.98	0.09548	0.08792	0.0727	0.07349	0.0727	0.0727	0.07527	0.08456	0.0727
290.88	0.48762		290.88	0.39596		290.88	0.29153		290.88	0.1957		290.88	0.09637	0.08943	0.07262	0.07344	0.07262	0.07262	0.07547	0.08577	0.07262
290.78	0.48882		290.78	0.39971		290.78	0.29502		290.78	0.19462		290.78	0.10114	0.09109	0.07254	0.07338	0.07254	0.07254	0.07572	0.08707	0.07254
290.68	0.49157		290.68	0.39938		290.68	0.29718		290.68	0.19534		290.68	0.09929	0.09289	0.07244	0.07331	0.07244	0.07244	0.07603	0.08844	0.07244
290.58	0.49475		290.58	0.39999		290.58	0.29928		290.58	0.19691		290.58	0.09944	0.09482	0.07235	0.07324	0.07235	0.07235	0.07643	0.08985	0.07235
290.48	0.49506		290.48	0.398		290.48	0.29907		290.48	0.19719		290.48	0.10273	0.09685	0.07226	0.07318	0.07226	0.07226	0.07694	0.09124	0.07226
290.38	0.49337		290.38	0.39796		290.38	0.30214		290.38	0.19874		290.38	0.10161	0.0989	0.07215	0.07311	0.07215	0.07215	0.07757	0.09253	0.07215
290.28	0.49456		290.28	0.40028		290.28	0.3041		290.28	0.20194		290.28	0.09793	0.10093	0.07205	0.07304	0.07205	0.07205	0.07835	0.09364	0.07205
290.18	0.49588		290.18	0.40341		290.18	0.30362		290.18	0.20233		290.18	0.09894	0.10287	0.07196	0.07298	0.07196	0.07196	0.07932	0.09448	0.07196
290.08	0.495		290.08	0.40504		290.08	0.30502		290.08	0.20227		290.08	0.10417	0.10464	0.07186	0.07292	0.07186	0.07187	0.08049	0.09495	0.07186
289.98	0.49624		289.98	0.40412		289.98	0.30384		289.98	0.2038		289.98	0.10643	0.10619	0.07175	0.07285	0.07175	0.07175	0.08186	0.09498	0.07175
289.88	0.49723		289.88	0.40164		289.88	0.30353		289.88	0.2045		289.88	0.1096	0.10753	0.07163	0.07277	0.07163	0.07163	0.08347	0.09455	0.07163
289.78	0.5011		289.78	0.40556		289.78	0.30198		289.78	0.20347		289.78	0.10917	0.1087	0.0715	0.07268	0.0715	0.07151	0.08533	0.09369	0.0715
289.68	0.50347		289.68	0.40793		289.68	0.30706		289.68	0.20731		289.68	0.10782	0.10982	0.07137	0.07259	0.07137	0.07138	0.08745	0.09251	0.07137
289.58	0.50314		289.58	0.40938		289.58	0.30907		289.58	0.20966		289.58	0.10949	0.11096	0.07124	0.07252	0.07124	0.07126	0.08983	0.09108	0.07124
289.48	0.50404		289.48	0.40796		289.48	0.30902		289.48	0.20729		289.48	0.10871	0.11221	0.07111	0.07243	0.07111	0.07114	0.09247	0.08951	0.07111
289.38	0.50607		289.38	0.41267		289.38	0.31131		289.38	0.20934		289.38	0.11073	0.11364	0.07098	0.07236	0.07098	0.07102	0.09533	0.08787	0.07098
289.28	0.50808		289.28	0.41363		289.28	0.31203		289.28	0.21111		289.28	0.11226	0.11529	0.07084	0.07227	0.07084	0.07091	0.09838	0.08624	0.07084
289.18	0.50974		289.18	0.41083		289.18	0.31357		289.18	0.21219		289.18	0.11439	0.11714	0.0707	0.07219	0.0707	0.07081	0.10156	0.08467	0.0707
289.08	0.51177		289.08	0.41381		289.08	0.31669		289.08	0.21014		289.08	0.11621	0.11916	0.07055	0.0721	0.07055	0.07073	0.1048	0.08317	0.07055
288.98	0.51059		288.98	0.41652		288.98	0.31802		288.98	0.2121		288.98	0.11632	0.1213	0.07039	0.07201	0.07039	0.07067	0.10801	0.08176	0.07039
288.88	0.51156		288.88	0.41656		288.88	0.31866		288.88	0.21612		288.88	0.1169	0.12347	0.07023	0.07193	0.07023	0.07067	0.11109	0.08047	0.07023
288.78	0.51497		288.78	0.42056		288.78	0.3203		288.78	0.21921		288.78	0.11763	0.12558	0.07007	0.07184	0.07007	0.07074	0.11391	0.07929	0.07007
288.68	0.51456		288.68	0.42325		288.68	0.32078		288.68	0.22039		288.68	0.12135	0.12752	0.0699	0.07176	0.0699	0.07091	0.11634	0.07821	0.0699
288.58	0.51535		288.58	0.42335		288.58	0.32196		288.58	0.21871		288.58	0.12533	0.12916	0.06972	0.07167	0.06972	0.07123	0.11823	0.07721	0.06972
288.48	0.51835		288.48	0.42814		288.48	0.32665		288.48	0.22342		288.48	0.13035	0.13043	0.06953	0.07157	0.06953	0.07172	0.11943	0.07629	0.06953
288.38	0.52079		288.38	0.42781		288.38	0.32855		288.38	0.2233		288.38	0.12936	0.13129	0.06932	0.07147	0.06932	0.07248	0.11987	0.07544	0.06932
288.28	0.52238		288.28	0.42719		288.28	0.32767		288.28	0.22776		288.28	0.12989	0.13178	0.06911	0.07137	0.06911	0.07359	0.11949	0.07466	0.06911
288.18	0.52786		288.18	0.43341		288.18	0.3345		288.18	0.23057		288.18	0.13131	0.13202	0.0689	0.07128	0.0689	0.07516	0.11833	0.07395	0.0689
288.08	0.53202		288.08	0.43644		288.08	0.33567		288.08	0.23249		288.08	0.13591	0.13216	0.06868	0.07119	0.06868	0.0773	0.11643	0.07329	0.06868
287.98	0.53574		287.98	0.43746		287.98	0.33835		287.98	0.24042		287.98	0.13912	0.13246	0.06845	0.0711	0.06845	0.08013	0.11391	0.07267	0.06845
287.88	0.53723		287.88	0.44179		287.88	0.34231		287.88	0.24393		287.88	0.14156	0.13318	0.06821	0.071	0.06821	0.08382	0.1109	0.07208	0.06821
287.78	0.53882		287.78	0.44707		287.78	0.34844		287.78	0.24693		287.78	0.14585	0.13463	0.06795	0.07092	0.06795	0.08851	0.10754	0.07152	0.06795
287.68	0.54544		287.68	0.45048		287.68	0.3525		287.68	0.25121		287.68	0.15181	0.13708	0.06768	0.07083	0.06769	0.09435	0.10396	0.07098	0.06768
287.58	0.55004		287.58	0.45503		287.58	0.3561		287.58	0.2537		287.58	0.15241	0.14078	0.06739	0.07073	0.0674	0.10147	0.10028	0.07045	0.06739
287.48	0.55154		287.48	0.46074		287.48	0.35928		287.48	0.25865		287.48	0.15846	0.14597	0.06709	0.07065	0.06712	0.11001	0.09662	0.06994	0.06709
287.38	0.55923		287.38	0.46417		287.38	0.36724		287.38	0.2624		287.38	0.16158	0.15278	0.06678	0.07057	0.06683	0.12003	0.09302	0.06943	0.06678
287.28	0.56774		287.28	0.46557		287.28	0.36893		287.28	0.27245		287.28	0.17197	0.16134	0.06645	0.07051	0.06656	0.13156	0.08958	0.06892	0.06645
287.18	0.57214		287.18	0.47213		287.18	0.3745		287.18	0.28161		287.18	0.1786	0.17164	0.06608	0.07043	0.06632	0.14451	0.0863	0.0684	0.06608
287.08	0.58357		287.08	0.48206		287.08	0.38305		287.08	0.28736		287.08	0.17919	0.18364	0.06569	0.07036	0.06617	0.15876	0.08324	0.06787	0.06569
286.98	0.59125		286.98	0.49269		286.98	0.39471		286.98	0.29142		286.98	0.19148	0.19726	0.0653	0.07033	0.06622	0.17412	0.08044	0.06734	0.0653
286.88	0.59954		286.88	0.50312		286.88	0.40402		286.88	0.30223		286.88	0.20343	0.21231	0.06486	0.07029	0.06657	0.19024	0.07786	0.06679	0.06486
286.78	0.60947		286.78	0.51371		286.78	0.41579		286.78	0.31489		286.78	0.21617	0.22862	0.06438	0.07026	0.06749	0.20669	0.0755	0.0662	0.06438
286.68	0.62383		286.68	0.52761		286.68	0.42965		286.68	0.32673		286.68	0.23501	0.24607	0.06385	0.07024	0.0693	0.22302	0.07334	0.06557	0.06385
286.58	0.6403		286.58	0.54457		286.58	0.44914		286.58	0.34403		286.58	0.25153	0.26461	0.06326	0.07022	0.07253	0.23865	0.07135	0.06489	0.06326
286.48	0.66113		286.48	0.56212		286.48	0.47159		286.48	0.36862		286.48	0.26577	0.28439	0.0626	0.07023	0.0779	0.25302	0.06952	0.06415	0.0626
286.38	0.6904		286.38	0.58588		286.38	0.49518		286.38	0.39596		286.38	0.29146	0.30579	0.0619	0.07028	0.08634	0.26558	0.06783	0.06337	0.0619
286.28	0.72522		286.28	0.62387		286.28	0.5198		286.28	0.42208		286.28	0.32073	0.32939	0.0611	0.07037	0.09895	0.27577	0.06621	0.0625	0.0611
286.18	0.76361		286.18	0.66287		286.18	0.55515		286.18	0.45596		286.18	0.3532	0.35601	0.0602	0.07052	0.11703	0.28312	0.06463	0.06153	0.0602
286.08	0.80631		286.08	0.70339		286.08	0.60091		286.08	0.49506		286.08	0.39536	0.38668	0.05919	0.0708	0.14187	0.28726	0.06306	0.06045	0.05919
285.98	0.84952		285.98	0.74453		285.98	0.64276		285.98	0.54177		285.98	0.44389	0.42239	0.05802	0.07128	0.17461	0.28793	0.06143	0.05922	0.05802
285.88	0.9067		285.88	0.79476		285.88	0.69287		285.88	0.59503		285.88	0.49479	0.46404	0.05668	0.07214	0.21604	0.28503	0.05972	0.05783	0.05668
285.78	0.96605		285.78	0.84892		285.78	0.74036		285.78	0.64222		285.78	0.54145	0.5121	0.05516	0.0737	0.26629	0.27861	0.05789	0.05626	0.05516
285.68	1.02298		285.68	0.90135		285.68	0.79653		285.68	0.69932		285.68	0.5904	0.5665	0.05347	0.07643	0.32457	0.26892	0.05594	0.05452	0.05347
285.58	1.0845		285.58	0.9552		285.58	0.85252		285.58	0.74862		285.58	0.64171	0.62637	0.05161	0.08105	0.389	0.25627	0.05387	0.05262	0.05161
285.48	1.14594		285.48	1.00283		285.48	0.90467		285.48	0.80549		285.48	0.70517	0.69003	0.04956	0.08846	0.45652	0.24112	0.05164	0.05053	0.04957
285.38	1.19589		285.38	1.05844		285.38	0.96287		285.38	0.86434		285.38	0.76908	0.75505	0.04729	0.09974	0.52308	0.22394	0.04921	0.04821	0.0473
285.28	1.25389		285.28	1.11717		285.28	1.01477		285.28	0.92192		285.28	0.81604	0.81843	0.04478	0.11606	0.58393	0.20529	0.04658	0.04567	0.04482
285.18	1.30656		285.18	1.16996		285.18	1.07044		285.18	0.97806		285.18	0.87044	0.87695	0.04211	0.1385	0.63425	0.1858	0.04379	0.04296	0.04219
285.08	1.34281		285.08	1.22454		285.08	1.12062		285.08	1.02699		285.08	0.91577	0.92723	0.03923	0.16757	0.66957	0.16597	0.04081	0.04005	0.03942
284.98	1.37668		284.98	1.26588		284.98	1.16144		284.98	1.06235		284.98	0.95936	0.96614	0.03619	0.20299	0.68654	0.14634	0.03768	0.03698	0.03658
284.88	1.39358		284.88	1.28984		284.88	1.18891		284.88	1.0876		284.88	0.98932	0.99095	0.03299	0.24333	0.68334	0.1273	0.03439	0.03375	0.03378
284.78	1.4		284.78	1.3		284.78	1.2		284.78	1.1		284.78	1	0.99923	0.02967	0.28575	0.66001	0.10923	0.031	0.0304	0.03119
284.68	1.37544		284.68	1.29004		284.68	1.1872		284.68	1.09441		284.68	0.98502	0.98877	0.0263	0.32575	0.61845	0.09244	0.02757	0.02701	0.02909
284.58	1.32169		284.58	1.24988		284.58	1.14866		284.58	1.06359		284.58	0.9445	0.95732	0.02298	0.35732	0.56213	0.07714	0.02418	0.02366	0.02779
284.48	1.2464		284.48	1.18852		284.48	1.08369		284.48	0.99822		284.48	0.88389	0.90312	0.01978	0.3739	0.49559	0.06348	0.02092	0.02044	0.02769
284.38	1.167		284.38	1.11515		284.38	1.00869		284.38	0.91402		284.38	0.80593	0.82665	0.01678	0.3709	0.42376	0.05153	0.01787	0.01742	0.02909
284.28	1.07505		284.28	1.01749		284.28	0.91269		284.28	0.81929		284.28	0.71665	0.7328	0.01404	0.34839	0.35144	0.04126	0.01508	0.01466	0.0322
284.18	0.97695		284.18	0.92024		284.18	0.82126		284.18	0.7268		284.18	0.62457	0.63014	0.01161	0.31105	0.28271	0.03261	0.0126	0.0122	0.03701
284.08	0.88016		284.08	0.8241		284.08	0.72601		284.08	0.62602		284.08	0.52352	0.52787	0.00948	0.26555	0.22061	0.02545	0.01043	0.01005	0.04318
283.98	0.7954		283.98	0.73108		283.98	0.63267		283.98	0.53443		283.98	0.43247	0.43323	0.0077	0.21806	0.16707	0.01966	0.0086	0.00825	0.05007
283.88	0.71348		283.88	0.65523		283.88	0.55919		283.88	0.44501		283.88	0.35136	0.35039	0.00622	0.17303	0.12282	0.01506	0.00709	0.00676	0.05674
283.78	0.64879		283.78	0.58056		283.78	0.48495		283.78	0.37803		283.78	0.28111	0.28093	0.00502	0.13336	0.0877	0.01145	0.00586	0.00555	0.06214
283.68	0.59229		283.68	0.51621		283.68	0.42375		283.68	0.32589		283.68	0.22048	0.2244	0.00407	0.10046	0.06089	0.00867	0.00487	0.00457	0.06528
283.58	0.55182		283.58	0.4661		283.58	0.37591		283.58	0.27107		283.58	0.17306	0.17914	0.00332	0.07459	0.04117	0.00657	0.00408	0.00381	0.06551
283.48	0.518		283.48	0.42977		283.48	0.33669		283.48	0.23295		283.48	0.13336	0.14301	0.00273	0.05518	0.02717	0.00499	0.00346	0.0032	0.06264
283.38	0.4941		283.38	0.40444		283.38	0.3043		283.38	0.20643		283.38	0.10358	0.11391	0.00227	0.04117	0.01757	0.00382	0.00298	0.00274	0.057
283.28	0.47322		283.28	0.38125		283.28	0.28036		283.28	0.18449		283.28	0.08041	0.0902	0.00192	0.03136	0.0112	0.00297	0.0026	0.00237	0.04931
283.18	0.45477		283.18	0.36258		283.18	0.26449		283.18	0.16436		283.18	0.06386	0.07076	0.00165	0.02461	0.0071	0.00235	0.00231	0.00209	0.04056
283.08	0.44519		283.08	0.34979		283.08	0.2514		283.08	0.15096		283.08	0.05215	0.05487	0.00143	0.01997	0.00454	0.00189	0.00207	0.00186	0.03172
282.98	0.43812		282.98	0.33997		282.98	0.24296		282.98	0.1414		282.98	0.04299	0.04211	0.00126	0.01672	0.00297	0.00155	0.00187	0.00167	0.02361
282.88	0.43068		282.88	0.33481		282.88	0.23623		282.88	0.1353		282.88	0.03395	0.03211	0.00111	0.01437	0.00203	0.0013	0.0017	0.00151	0.01675
282.78	0.42555		282.78	0.32954		282.78	0.2286		282.78	0.12806		282.78	0.02915	0.02454	0.000999605	0.01261	0.00148	0.00112	0.00157	0.00139	0.01137
282.68	0.42298		282.68	0.32468		282.68	0.22374		282.68	0.12159		282.68	0.02196	0.01898	0.000901932	0.01122	0.00114	0.000974594	0.00145	0.00128	0.00743
282.58	0.4186		282.58	0.32058		282.58	0.21918		282.58	0.11761		282.58	0.01769	0.01504	0.000828868	0.01009	0.000945613	0.000873094	0.00136	0.0012	0.00472
282.48	0.41585		282.48	0.31669		282.48	0.21743		282.48	0.11704		282.48	0.01522	0.0123	0.000770366	0.00915	0.000825521	0.000796892	0.00128	0.00113	0.00297
282.38	0.41357		282.38	0.31295		282.38	0.21544		282.38	0.11576		282.38	0.01384	0.01041	0.000720231	0.00834	0.000745481	0.000735904	0.00122	0.00107	0.0019
282.28	0.41347		282.28	0.31115		282.28	0.20993		282.28	0.11349		282.28	0.01337	0.00908	0.00067471	0.00764	0.000685914	0.000683834	0.00116	0.00102	0.00127
282.18	0.40994		282.18	0.31135		282.18	0.21051		282.18	0.1118		282.18	0.01269	0.00812	0.000630661	0.00702	0.000635479	0.000635894	0.0011	0.000963345	0.000919373
282.08	0.40791		282.08	0.31149		282.08	0.20916		282.08	0.10958		282.08	0.01065	0.00738	0.000588819	0.00647	0.000590828	0.000591777	0.00104	0.000913286	0.000720698
281.98	0.40668		281.98	0.31003		281.98	0.20776		281.98	0.10798		281.98	0.01085	0.0068	0.000553911	0.00599	0.000554722	0.000555558	0.000991886	0.000870462	0.000611039
281.88	0.40821		281.88	0.30754		281.88	0.20944		281.88	0.10829		281.88	0.00891	0.00631	0.000518186	0.00555	0.000518504	0.00051909	0.000943041	0.000827103	0.000541643
281.78	0.4064		281.78	0.3055		281.78	0.20895		281.78	0.10748		281.78	0.00731	0.00589	0.00048907	0.00516	0.00048919	0.000489558	0.000901379	0.000790625	0.000498201
281.68	0.40663		281.68	0.30615		281.68	0.20695		281.68	0.1083		281.68	0.00648	0.00551	0.000465403	0.00482	0.000465448	0.000465663	0.000865711	0.000759856	0.000468773
281.58	0.40725		281.58	0.30544		281.58	0.20855		281.58	0.1072		281.58	0.0044	0.00518	0.000444535	0.0045	0.000444551	0.000444671	0.000833354	0.000732131	0.000445714
281.48	0.40708		281.48	0.30549		281.48	0.2076		281.48	0.10655		281.48	0.00453	0.00489	0.00043081	0.00423	0.000430816	0.000430881	0.000808629	0.000711788	0.000431202
281.38	0.40518		281.38	0.30507		281.38	0.20582		281.38	0.10683		281.38	0.00436	0.00462	0.000416588	0.00398	0.000416589	0.000416624	0.000783859	0.000691169	0.000416711
281.28	0.40425		281.28	0.30412		281.28	0.20766		281.28	0.10429		281.28	0.00434	0.00437	0.000402905	0.00375	0.000402906	0.000402924	0.000760063	0.000671306	0.000402942
281.18	0.40585		281.18	0.30493		281.18	0.20663		281.18	0.10407		281.18	0.00517	0.00415	0.000389245	0.00354	0.000389245	0.000389254	0.000736697	0.00065167	0.000389255
281.08	0.40604		281.08	0.30418		281.08	0.20356		281.08	0.10417		281.08	0.00449	0.00393	0.000372658	0.00334	0.000372658	0.000372662	0.000710793	0.000629304	0.00037266
280.98	0.40811		280.98	0.30256		280.98	0.20465		280.98	0.10189		280.98	0.00373	0.00374	0.000358371	0.00316	0.000358372	0.000358374	0.00068756	0.000609429	0.000358372
280.88	0.4079		280.88	0.30426		280.88	0.2063		280.88	0.10254		280.88	0.00361	0.00356	0.000346673	0.00299	0.000346673	0.000346674	0.00066726	0.00059232	0.000346673
280.78	0.40636		280.78	0.30283		280.78	0.20416		280.78	0.10201		280.78	0.00365	0.0034	0.00033535	0.00284	0.00033535	0.000335351	0.000647668	0.000575759	0.00033535
280.68	0.40344		280.68	0.30351		280.68	0.20363		280.68	0.10337		280.68	0.00254	0.00324	0.00032385	0.0027	0.00032385	0.00032385	0.000628211	0.000559185	0.00032385
280.58	0.40378		280.58	0.30473		280.58	0.20293		280.58	0.10519		280.58	0.00262	0.0031	0.00031616	0.00257	0.00031616	0.000316161	0.000612864	0.000546581	0.00031616
280.48	0.40401		280.48	0.30345		280.48	0.20321		280.48	0.10231		280.48	0.00364	0.00297	0.000308167	0.00246	0.000308167	0.000308167	0.000597499	0.000533826	0.000308167
280.38	0.40268		280.38	0.30388		280.38	0.20225		280.38	0.10285		280.38	0.0039	0.00284	0.000296607	0.00234	0.000296607	0.000296607	0.000578835	0.000517648	0.000296607
280.28	0.40261		280.28	0.30249		280.28	0.20059		280.28	0.10176		280.28	0.00183	0.00272	0.000284104	0.00223	0.000284104	0.000284104	0.000559486	0.000500668	0.000284104
280.18	0.40168		280.18	0.30132		280.18	0.20221		280.18	0.10152		280.18	0.000584409	0.00262	0.00027874	0.00214	0.00027874	0.00027874	0.000547521	0.000490961	0.00027874
280.08	0.40017		280.08	0.30158		280.08	0.20112		280.08	0.10258		280.08	0.000923046	0.00252	0.00027768	0.00205	0.00027768	0.00027768	0.000540092	0.000485686	0.00027768
279.98	0.40074		279.98	0.30036		279.98	0.20112		279.98	0.10258		279.98	0.000275435	0.00243	0.000275441	0.00197	0.000275441	0.000275441	0.000531709	0.000479357	0.000275441
279.88	0.4		279.88	0.3004		279.88	0.20067		279.88	0.10216		279.88	0.00153								--
279.78	0.40028		279.78	0.30054		279.78	0.20075		279.78	0.10034		279.78	0.0011								--
279.68	0.40008		279.68	0.30171		279.68	0.20176		279.68	0.1		279.68	0								--
279.58	0.40002		279.58	0.3		279.58	0.20072		279.58	0.10077		279.58	0.00118								--
279.48	0.4009		279.48	0.30036		279.48	0.2		279.48	0.10081		279.48	0.0012								--
--	--		--	--		--	--		--	--											--
--	--		--	--		--	--		--	--											--
--	--		--	--		--	--		--	--											--
--	--		--	--		--	--		--	--											--
--	--		--	--		--	--		--	--											--
--	--		--	--		--	--		--	--											--
--	--		--	--		--	--		--	--											--
--	--		--	--		--	--		--	--											--
--	--		--	--		--	--		--	--											--
--	--		--	--		--	--		--	--											--
																					--
																					--
																					--
																					--
																					--
																					--
																					--
																					--
																					--
																					--

## Sheet: Fig. 3e
Rh/GDY C1s											GDY C 1s
Binding energy (eV)	Intensity (a.u.)	Intensity (a.u.)	Intensity (a.u.)	Intensity (a.u.)	Intensity (a.u.)	Intensity (a.u.)	Intensity (a.u.)	Intensity (a.u.)	Intensity (a.u.)		Binding energy (eV)	Intensity (a.u.)	Intensity (a.u.)	Intensity (a.u.)	Intensity (a.u.)	Intensity (a.u.)	Intensity (a.u.)	Intensity (a.u.)
293.98	0.07706	0.08034	0.07706	0.07709	0.07715	0.07706	0.07706	0.07774	0.07954		292	-0.89608	-0.88646	-0.89608	-0.89608	-0.89569	-0.89608	-0.88685
293.88	0.08322	0.08048	0.07706	0.07709	0.07715	0.07706	0.07706	0.07776	0.07966		291.9	-0.88847	-0.88594	-0.89608	-0.89608	-0.89568	-0.89608	-0.88635
293.78	0.07483	0.08063	0.07705	0.07708	0.07714	0.07705	0.07705	0.07777	0.07977		291.8	-0.88248	-0.88541	-0.89611	-0.89611	-0.89569	-0.89611	-0.88583
293.68	0.07743	0.0808	0.07705	0.07709	0.07715	0.07705	0.07705	0.0778	0.07992		291.7	-0.8852	-0.88486	-0.89616	-0.89616	-0.89573	-0.89616	-0.88528
293.58	0.08299	0.08098	0.07705	0.07709	0.07715	0.07705	0.07705	0.07783	0.08007		291.6	-0.8803	-0.88424	-0.89619	-0.89619	-0.89575	-0.89619	-0.88468
293.48	0.07599	0.08116	0.07704	0.07707	0.07714	0.07704	0.07704	0.07785	0.08022		291.5	-0.86997	-0.88358	-0.89625	-0.89625	-0.8958	-0.89625	-0.88403
293.38	0.08492	0.08138	0.07704	0.07708	0.07714	0.07704	0.07704	0.07788	0.0804		291.4	-0.87432	-0.88289	-0.89634	-0.89634	-0.89587	-0.89634	-0.88336
293.28	0.07852	0.08158	0.07702	0.07706	0.07713	0.07702	0.07702	0.07789	0.08057		291.3	-0.89064	-0.88212	-0.89642	-0.89642	-0.89594	-0.89642	-0.8826
293.18	0.0843	0.08183	0.07702	0.07706	0.07713	0.07702	0.07702	0.07793	0.08077		291.2	-0.87922	-0.8812	-0.89644	-0.89644	-0.89594	-0.89644	-0.8817
293.08	0.08277	0.08207	0.077	0.07704	0.07711	0.077	0.077	0.07795	0.08098		291.1	-0.89119	-0.88023	-0.8965	-0.8965	-0.89599	-0.8965	-0.88075
292.98	0.08775	0.08235	0.07699	0.07703	0.0771	0.07699	0.07699	0.07797	0.08121		291	-0.87541	-0.87911	-0.89652	-0.89652	-0.89599	-0.89652	-0.87965
292.88	0.07828	0.08264	0.07697	0.07701	0.07708	0.07697	0.07697	0.07799	0.08145		290.9	-0.87378	-0.87792	-0.8966	-0.8966	-0.89605	-0.89659	-0.87848
292.78	0.07979	0.08297	0.07696	0.07701	0.07708	0.07696	0.07696	0.07803	0.08174		290.8	-0.87051	-0.87661	-0.89668	-0.89668	-0.89611	-0.89667	-0.87719
292.68	0.08639	0.08334	0.07696	0.077	0.07708	0.07696	0.07696	0.07808	0.08206		290.7	-0.85745	-0.87514	-0.89677	-0.89677	-0.89618	-0.89676	-0.87575
292.58	0.09768	0.08372	0.07694	0.07698	0.07706	0.07694	0.07694	0.07811	0.08239		290.6	-0.85691	-0.87355	-0.89691	-0.89691	-0.8963	-0.89689	-0.87418
292.48	0.09103	0.08412	0.07689	0.07694	0.07702	0.07689	0.07689	0.07811	0.08273		290.5	-0.87541	-0.87174	-0.89706	-0.89706	-0.89642	-0.89702	-0.87241
292.38	0.08657	0.08458	0.07686	0.07691	0.07699	0.07686	0.07686	0.07814	0.08312		290.4	-0.86507	-0.86964	-0.89713	-0.89713	-0.89647	-0.89708	-0.87035
292.28	0.09017	0.08509	0.07684	0.07689	0.07697	0.07684	0.07684	0.07818	0.08357		290.3	-0.86072	-0.86731	-0.89725	-0.89725	-0.89656	-0.89717	-0.86807
292.18	0.08656	0.08566	0.07681	0.07686	0.07695	0.07681	0.07681	0.07822	0.08406		290.2	-0.86616	-0.86468	-0.89738	-0.89738	-0.89666	-0.89726	-0.86552
292.08	0.08902	0.08629	0.07679	0.07684	0.07693	0.07679	0.07679	0.07827	0.08462		290.1	-0.85147	-0.86169	-0.89749	-0.89749	-0.89675	-0.8973	-0.86261
291.98	0.09176	0.08699	0.07676	0.07681	0.07691	0.07676	0.07676	0.07832	0.08524		290	-0.8531	-0.85835	-0.89765	-0.89765	-0.89688	-0.89737	-0.8594
291.88	0.09056	0.08777	0.07673	0.07678	0.07688	0.07673	0.07673	0.07837	0.08593		289.9	-0.84385	-0.85455	-0.89781	-0.89781	-0.89701	-0.8974	-0.85577
291.78	0.09214	0.08864	0.0767	0.07675	0.07685	0.0767	0.0767	0.07843	0.08671		289.8	-0.82699	-0.85028	-0.898	-0.898	-0.89716	-0.89739	-0.85172
291.68	0.09481	0.08962	0.07667	0.07672	0.07682	0.07667	0.07667	0.0785	0.08758		289.7	-0.83025	-0.8455	-0.89825	-0.89825	-0.89738	-0.89736	-0.84726
291.58	0.09243	0.09071	0.07663	0.07668	0.07679	0.07663	0.07663	0.07857	0.08856		289.6	-0.83079	-0.84008	-0.8985	-0.8985	-0.89758	-0.89721	-0.84227
291.48	0.09537	0.09194	0.07659	0.07665	0.07676	0.07659	0.07659	0.07865	0.08967		289.5	-0.82753	-0.83397	-0.89874	-0.89874	-0.89778	-0.89691	-0.83675
291.38	0.10543	0.09333	0.07655	0.07661	0.07672	0.07655	0.07655	0.07874	0.09091		289.4	-0.82862	-0.82715	-0.89899	-0.89899	-0.89799	-0.89642	-0.83072
291.28	0.09448	0.09487	0.07649	0.07655	0.07666	0.07649	0.07649	0.07882	0.0923		289.3	-0.82753	-0.8196	-0.89924	-0.89924	-0.8982	-0.89566	-0.82422
291.18	0.09932	0.09662	0.07645	0.07651	0.07663	0.07645	0.07645	0.07895	0.09388		289.2	-0.81175	-0.81133	-0.89949	-0.89949	-0.8984	-0.89458	-0.81734
291.08	0.09681	0.09859	0.0764	0.07646	0.07659	0.0764	0.0764	0.07909	0.09565		289.1	-0.80958	-0.80249	-0.89981	-0.89981	-0.89866	-0.89313	-0.81031
290.98	0.0935	0.1008	0.07636	0.07642	0.07655	0.07636	0.07636	0.07927	0.09763		289	-0.79108	-0.79318	-0.90013	-0.90013	-0.89892	-0.89117	-0.80334
290.88	0.10533	0.10327	0.07632	0.07638	0.07652	0.07632	0.07632	0.0795	0.09982		288.9	-0.81121	-0.7837	-0.90052	-0.90052	-0.89925	-0.88864	-0.79684
290.78	0.1094	0.10596	0.07626	0.07632	0.07646	0.07626	0.07626	0.07976	0.10218		288.8	-0.79815	-0.77421	-0.90083	-0.90083	-0.8995	-0.88528	-0.79109
290.68	0.11389	0.10889	0.07618	0.07625	0.07639	0.07618	0.07618	0.08009	0.1047		288.7	-0.79053	-0.76514	-0.9012	-0.9012	-0.89979	-0.88108	-0.78668
290.58	0.11638	0.112	0.0761	0.07617	0.07632	0.0761	0.0761	0.0805	0.10731		288.6	-0.76605	-0.75678	-0.90159	-0.90159	-0.9001	-0.87586	-0.784
290.48	0.10671	0.11523	0.07601	0.07609	0.07624	0.07601	0.07602	0.08103	0.10991		288.5	-0.74592	-0.74933	-0.90207	-0.90207	-0.9005	-0.86956	-0.78342
290.38	0.12135	0.1185	0.07595	0.07602	0.07618	0.07595	0.07595	0.08174	0.11239		288.4	-0.73776	-0.74277	-0.90263	-0.90263	-0.90096	-0.86203	-0.78504
290.28	0.12612	0.12163	0.07585	0.07593	0.07609	0.07585	0.07586	0.08263	0.11452		288.3	-0.73449	-0.73683	-0.90322	-0.90322	-0.90144	-0.85314	-0.78869
290.18	0.10879	0.1245	0.07574	0.07582	0.07598	0.07574	0.07576	0.08376	0.11613		288.2	-0.73939	-0.73113	-0.90382	-0.90382	-0.90191	-0.84278	-0.79407
290.08	0.11983	0.12705	0.07567	0.07575	0.07592	0.07567	0.07569	0.08525	0.11711		288.1	-0.71817	-0.72516	-0.9044	-0.9044	-0.90235	-0.83089	-0.80072
289.98	0.12294	0.12916	0.07557	0.07565	0.07583	0.07557	0.07562	0.08708	0.11726		288	-0.71273	-0.71857	-0.90506	-0.90506	-0.90284	-0.81758	-0.80828
289.88	0.13278	0.13089	0.07547	0.07555	0.07574	0.07547	0.07554	0.08934	0.11658		287.9	-0.66703	-0.71094	-0.90575	-0.90575	-0.90329	-0.80289	-0.81625
289.78	0.13391	0.13235	0.07534	0.07543	0.07563	0.07534	0.07546	0.09208	0.11512		287.8	-0.67247	-0.70219	-0.9066	-0.9066	-0.90384	-0.78709	-0.82444
289.68	0.13177	0.13377	0.07521	0.07531	0.07551	0.07521	0.0754	0.09536	0.11304		287.7	-0.68063	-0.69206	-0.90743	-0.90743	-0.90426	-0.77025	-0.83241
289.58	0.13479	0.13539	0.07509	0.07519	0.0754	0.07509	0.07538	0.09925	0.11054		287.6	-0.6877	-0.68063	-0.90824	-0.90824	-0.90448	-0.75265	-0.83997
289.48	0.14786	0.13741	0.07496	0.07506	0.07528	0.07496	0.0754	0.10373	0.10779		287.5	-0.65832	-0.66806	-0.90902	-0.90902	-0.90442	-0.73465	-0.84704
289.38	0.13978	0.14001	0.0748	0.0749	0.07513	0.0748	0.07546	0.10879	0.10493		287.4	-0.64309	-0.65476	-0.90991	-0.90991	-0.90408	-0.71682	-0.85369
289.28	0.14775	0.14332	0.07466	0.07477	0.07501	0.07466	0.07564	0.11443	0.10213		287.3	-0.62677	-0.64097	-0.91086	-0.91086	-0.90324	-0.69959	-0.85987
289.18	0.16027	0.14738	0.0745	0.07461	0.07486	0.0745	0.07593	0.12054	0.09944		287.2	-0.61371	-0.62698	-0.91187	-0.91187	-0.90166	-0.68347	-0.86559
289.08	0.14997	0.15213	0.07431	0.07443	0.07469	0.07431	0.07638	0.12699	0.0969		287.1	-0.60283	-0.613	-0.91293	-0.91293	-0.89902	-0.66895	-0.87089
288.98	0.15019	0.15755	0.07415	0.07427	0.07454	0.07415	0.07709	0.13366	0.09459		287	-0.5691	-0.59916	-0.91403	-0.91403	-0.89493	-0.65652	-0.87578
288.88	0.16831	0.16348	0.07398	0.07411	0.07439	0.07398	0.07812	0.14032	0.09248		286.9	-0.59195	-0.58555	-0.91526	-0.91525	-0.88899	-0.64671	-0.88039
288.78	0.17272	0.16971	0.07378	0.0739	0.0742	0.07378	0.07951	0.14667	0.09054		286.8	-0.55277	-0.57183	-0.91641	-0.91639	-0.88044	-0.63968	-0.88455
288.68	0.17651	0.17605	0.07356	0.07369	0.07401	0.07356	0.0814	0.15242	0.08877		286.7	-0.56746	-0.55794	-0.9177	-0.91766	-0.86892	-0.63595	-0.88853
288.58	0.1772	0.18227	0.07334	0.07347	0.07381	0.07334	0.08392	0.15726	0.08716		286.6	-0.56094	-0.54324	-0.91895	-0.91884	-0.85358	-0.6355	-0.89217
288.48	0.18442	0.18817	0.07311	0.07325	0.0736	0.07311	0.08721	0.16084	0.08571		286.5	-0.51687	-0.52726	-0.92022	-0.91997	-0.83391	-0.63847	-0.89558
288.38	0.19465	0.19356	0.07287	0.07302	0.07338	0.07287	0.09139	0.16287	0.08438		286.4	-0.52612	-0.50955	-0.92166	-0.92111	-0.80956	-0.64493	-0.89892
288.28	0.19391	0.19839	0.0726	0.07276	0.07314	0.07261	0.09662	0.16314	0.08314		286.3	-0.51306	-0.48932	-0.92307	-0.92194	-0.78002	-0.65452	-0.90204
288.18	0.19591	0.20276	0.07234	0.0725	0.07291	0.07234	0.10306	0.16163	0.08201		286.2	-0.48259	-0.46613	-0.92452	-0.92231	-0.74534	-0.66701	-0.90503
288.08	0.20399	0.2069	0.07207	0.07224	0.07267	0.07208	0.11085	0.15845	0.08097		286.1	-0.47008	-0.43961	-0.9261	-0.92191	-0.70589	-0.68212	-0.90798
287.98	0.21547	0.21114	0.07178	0.07196	0.07242	0.0718	0.12007	0.15381	0.07999		286	-0.42927	-0.40946	-0.92772	-0.92012	-0.66233	-0.69932	-0.91084
287.88	0.21546	0.21585	0.07147	0.07165	0.07214	0.07151	0.1308	0.14803	0.07906		285.9	-0.39554	-0.37568	-0.92949	-0.91625	-0.61594	-0.71823	-0.91373
287.78	0.22821	0.22142	0.07116	0.07135	0.07186	0.07124	0.14307	0.14148	0.07819		285.8	-0.37704	-0.33835	-0.93139	-0.90926	-0.56831	-0.7383	-0.91665
287.68	0.23962	0.2281	0.07081	0.07101	0.07156	0.07097	0.15683	0.13444	0.07735		285.7	-0.32263	-0.2977	-0.93336	-0.89786	-0.52139	-0.75899	-0.91954
287.58	0.24092	0.23609	0.07045	0.07066	0.07124	0.07074	0.17194	0.12721	0.07653		285.6	-0.25571	-0.25431	-0.93553	-0.88086	-0.47756	-0.77994	-0.92255
287.48	0.25475	0.24549	0.07007	0.07029	0.07092	0.0706	0.18823	0.12006	0.07575		285.5	-0.23286	-0.20908	-0.93795	-0.85715	-0.43927	-0.80078	-0.92573
287.38	0.26649	0.25624	0.06967	0.0699	0.07058	0.07059	0.2054	0.11315	0.07497		285.4	-0.19097	-0.1631	-0.94046	-0.82586	-0.40871	-0.82096	-0.92894
287.28	0.26531	0.26822	0.06924	0.06949	0.07021	0.07082	0.22307	0.10664	0.07421		285.3	-0.10501	-0.11829	-0.94312	-0.78713	-0.38801	-0.84027	-0.93225
287.18	0.27484	0.28124	0.06881	0.06907	0.06985	0.07146	0.24082	0.10065	0.07347		285.2	-0.06474	-0.07737	-0.94611	-0.74234	-0.37889	-0.85862	-0.93583
287.08	0.29559	0.29506	0.06837	0.06864	0.06947	0.07269	0.25812	0.09522	0.07274		285.1	-0.03156	-0.04331	-0.94924	-0.69377	-0.38202	-0.87573	-0.93951
286.98	0.29635	0.3094	0.06787	0.06816	0.06906	0.07478	0.27441	0.09035	0.07199		285	0	-0.01973	-0.9525	-0.64511	-0.39739	-0.89146	-0.94328
286.88	0.31794	0.32417	0.06737	0.06768	0.06866	0.07817	0.28918	0.08609	0.07126		284.9	-0.00598	-0.01033	-0.95589	-0.60092	-0.42414	-0.90581	-0.94713
286.78	0.32235	0.33923	0.06683	0.06715	0.06822	0.08329	0.30185	0.08236	0.0705		284.8	-0.0136	-0.01827	-0.95927	-0.56588	-0.46059	-0.91868	-0.95094
286.68	0.34601	0.35471	0.06627	0.06661	0.06778	0.09082	0.31196	0.07914	0.06974		284.7	-0.02666	-0.04579	-0.96263	-0.54422	-0.50465	-0.93012	-0.95471
286.58	0.36977	0.37083	0.06566	0.06602	0.06732	0.10142	0.31908	0.07635	0.06895		284.6	-0.10392	-0.09359	-0.96596	-0.53886	-0.55398	-0.94023	-0.95841
286.48	0.3784	0.38804	0.065	0.06538	0.06683	0.1159	0.32289	0.07391	0.06811		284.5	-0.13493	-0.16022	-0.96903	-0.55062	-0.60595	-0.94891	-0.96183
286.38	0.41091	0.40699	0.06431	0.06473	0.06639	0.13512	0.32325	0.07181	0.06727		284.4	-0.27693	-0.24264	-0.972	-0.57861	-0.65845	-0.95645	-0.96512
286.28	0.44588	0.42834	0.06356	0.064	0.06597	0.15981	0.32007	0.06992	0.06637		284.3	-0.34929	-0.33569	-0.97447	-0.61951	-0.70908	-0.9626	-0.9679
286.18	0.47603	0.45282	0.06273	0.0632	0.06565	0.19058	0.31343	0.06819	0.0654		284.2	-0.41513	-0.43384	-0.97669	-0.6693	-0.75647	-0.96774	-0.9704
286.08	0.49561	0.4811	0.06183	0.06233	0.06559	0.22778	0.30358	0.06658	0.06437		284.1	-0.52231	-0.53133	-0.97869	-0.72322	-0.7995	-0.97201	-0.97267
285.98	0.5395	0.51369	0.06088	0.06143	0.06603	0.27135	0.2909	0.06507	0.06331		284	-0.63493	-0.62282	-0.98031	-0.77655	-0.83726	-0.9754	-0.97454
285.88	0.58018	0.55074	0.05984	0.06043	0.06729	0.32071	0.27576	0.06357	0.06216		283.9	-0.69913	-0.70435	-0.98154	-0.82556	-0.86944	-0.97796	-0.97601
285.78	0.6059	0.59212	0.0587	0.05935	0.06995	0.37466	0.25868	0.06207	0.06092		283.8	-0.77095	-0.77376	-0.98254	-0.86796	-0.89623	-0.97997	-0.97723
285.68	0.65363	0.63737	0.05751	0.05821	0.0748	0.43146	0.24025	0.06058	0.05963		283.7	-0.82209	-0.83019	-0.9833	-0.9025	-0.91792	-0.98147	-0.9782
285.58	0.71441	0.68564	0.05621	0.05698	0.0828	0.48869	0.22096	0.05903	0.05824		283.6	-0.85963	-0.87422	-0.98387	-0.9292	-0.93508	-0.98259	-0.97897
285.48	0.75352	0.73578	0.05478	0.05562	0.09509	0.54351	0.20133	0.05739	0.05672		283.5	-0.90316	-0.90723	-0.98431	-0.94881	-0.94834	-0.98342	-0.97959
285.38	0.80353	0.78656	0.05325	0.05418	0.11299	0.59299	0.18187	0.05569	0.05512		283.4	-0.92982	-0.93105	-0.9846	-0.96247	-0.95833	-0.98399	-0.98006
285.28	0.84242	0.83643	0.05162	0.05264	0.13752	0.63407	0.16299	0.05389	0.05341		283.3	-0.9445	-0.94767	-0.9848	-0.97156	-0.96569	-0.98438	-0.98042
285.18	0.87619	0.88369	0.0499	0.05104	0.16933	0.66411	0.14504	0.05203	0.05162		283.2	-0.95919	-0.95893	-0.98494	-0.97734	-0.97103	-0.98466	-0.98072
285.08	0.92989	0.92632	0.04809	0.04937	0.20826	0.68101	0.12829	0.0501	0.04975		283.1	-0.96083	-0.96638	-0.98503	-0.98084	-0.97482	-0.98485	-0.98096
284.98	0.95224	0.96194	0.04617	0.04761	0.253	0.68349	0.11287	0.04807	0.04776		283	-0.97552	-0.97123	-0.98512	-0.9829	-0.97749	-0.985	-0.98119
284.88	0.98005	0.98795	0.0442	0.04583	0.30116	0.6713	0.09893	0.04599	0.04573		282.9	-0.97116	-0.97433	-0.98515	-0.98403	-0.97932	-0.98507	-0.98136
284.78	1	1.00139	0.04216	0.04403	0.34907	0.64513	0.08647	0.04385	0.04364		282.8	-0.97116	-0.97634	-0.9852	-0.98465	-0.9806	-0.98515	-0.98153
284.68	0.98217	0.99936	0.04007	0.04224	0.39224	0.60661	0.07546	0.04168	0.04149		282.7	-0.97715	-0.97767	-0.98525	-0.98499	-0.9815	-0.98522	-0.98171
284.58	0.96793	0.97943	0.03802	0.04055	0.42595	0.55818	0.06591	0.03954	0.03939		282.6	-0.98368	-0.97855	-0.98528	-0.98516	-0.98211	-0.98526	-0.98185
284.48	0.93914	0.94004	0.03599	0.03899	0.44588	0.50269	0.05768	0.03744	0.03732		282.5	-0.97878	-0.97915	-0.98528	-0.98524	-0.98253	-0.98527	-0.98197
284.38	0.87959	0.88125	0.03402	0.03762	0.44918	0.44319	0.05066	0.03541	0.0353		282.4	-0.98585	-0.97961	-0.98531	-0.98529	-0.98285	-0.9853	-0.98209
284.28	0.81346	0.80526	0.03218	0.03658	0.43517	0.38272	0.04477	0.0335	0.03342		282.3	-0.98259	-0.97995	-0.98531	-0.9853	-0.98308	-0.9853	-0.98219
284.18	0.71312	0.71634	0.03048	0.03597	0.40554	0.32394	0.03988	0.03173	0.03167		282.2	-0.9864	-0.98024	-0.98532	-0.98531	-0.98327	-0.98531	-0.9823
284.08	0.60141	0.62029	0.02899	0.03601	0.36392	0.26906	0.03592	0.03019	0.03015		282.1	-0.98585	-0.98048	-0.98531	-0.98531	-0.98341	-0.98531	-0.98238
283.98	0.51998	0.52344	0.02774	0.03697	0.31499	0.21966	0.03278	0.02889	0.02886		282	-0.98531	-0.98069	-0.98531	-0.98531	-0.98353	-0.98531	-0.98247
283.88	0.43126	0.43168	0.02667	0.03924	0.26339	0.17659	0.03028	0.02777	0.02776
283.78	0.3575	0.35027	0.02579	0.04359	0.21338	0.14023	0.02834	0.02684	0.02684
283.68	0.28834	0.28344	0.02507	0.0512	0.16813	0.11043	0.02685	0.02607	0.02608
283.58	0.23592	0.23382	0.02449	0.06329	0.12962	0.08671	0.02572	0.02546	0.02548
283.48	0.18482	0.19909	0.02403	0.07747	0.09861	0.06835	0.02487	0.02496	0.02499
283.38	0.1491	0.16667	0.02368	0.08222	0.07489	0.05453	0.02424	0.02457	0.02461
283.28	0.11976	0.12862	0.02341	0.07129	0.05762	0.04439	0.02378	0.02427	0.02431
283.18	0.0905	0.09469	0.0232	0.0564	0.0456	0.03714	0.02344	0.02402	0.02408
283.08	0.07304	0.07078	0.02305	0.04538	0.03759	0.03211	0.02321	0.02385	0.0239
282.98	0.05938	0.05531	0.02294	0.03836	0.03245	0.02869	0.02304	0.02371	0.02377
282.88	0.04612	0.04549	0.02286	0.03392	0.02926	0.02643	0.02292	0.0236	0.02367
282.78	0.04412	0.03926	0.02281	0.03105	0.02732	0.02497	0.02285	0.02353	0.0236
282.68	0.04494	0.03524	0.02277	0.0291	0.02614	0.02404	0.02279	0.02345	0.02353
282.58	0.03264	0.03258	0.02272	0.02773	0.02541	0.02346	0.02273	0.02338	0.02346
282.48	0.03347	0.0308	0.0227	0.02675	0.02495	0.02311	0.0227	0.02334	0.02342
282.38	0.03428	0.02955	0.02267	0.02601	0.02464	0.0229	0.02268	0.02329	0.02338
282.28	0.02302	0.02862	0.02265	0.02544	0.02441	0.02277	0.02265	0.02325	0.02333
282.18	0.01635	0.02794	0.02265	0.02502	0.02424	0.02271	0.02265	0.02323	0.02332
282.08	0.02251	0.02742	0.02266	0.0247	0.02412	0.02269	0.02266	0.02323	0.02331
281.98	0.02266	0.02698	0.02266	0.02443	0.02401	0.02268	0.02266	0.02321	0.0233

## Sheet: Fig. 3f
Rh/GDY Rh 3d											Rh Rh 3d
Binding energy (eV)	Intensity (a.u.)	Intensity (a.u.)	Intensity (a.u.)	Intensity (a.u.)	Intensity (a.u.)	Intensity (a.u.)	Intensity (a.u.)	Intensity (a.u.)	Intensity (a.u.)		Binding energy (eV)	Intensity (a.u.)	Intensity (a.u.)	Intensity (a.u.)	Intensity (a.u.)	Intensity (a.u.)	Intensity (a.u.)	Intensity (a.u.)	Intensity (a.u.)	Intensity (a.u.)
317.78	1.26413	1.2679	1.26413	1.26472	1.26413	1.26413	1.26514	1.26413	1.2663		318	0.26978	0.26989	0.26978	0.26978	0.26978	0.26978	0.26978	0.26978	0.26989
317.68	1.26088	1.26849	1.26413	1.26473	1.26413	1.26413	1.26517	1.26413	1.26685		317.9	0.26781	0.26992	0.26978	0.26978	0.26978	0.26978	0.26978	0.26978	0.26992
317.58	1.26938	1.26924	1.26415	1.26476	1.26415	1.26415	1.26524	1.26415	1.26755		317.8	0.25307	0.26998	0.2698	0.2698	0.2698	0.2698	0.2698	0.2698	0.26998
317.48	1.26851	1.27005	1.26412	1.26474	1.26412	1.26412	1.26524	1.26412	1.26831		317.7	0.24865	0.27018	0.26993	0.26993	0.26993	0.26993	0.26993	0.26993	0.27018
317.38	1.27161	1.27102	1.26408	1.26471	1.26408	1.26408	1.26524	1.26408	1.26923		317.6	0.25946	0.27042	0.2701	0.2701	0.2701	0.2701	0.2701	0.2701	0.27042
317.28	1.27827	1.27215	1.26403	1.26467	1.26403	1.26403	1.26523	1.26403	1.2703		317.5	0.28796	0.2706	0.27018	0.27018	0.27018	0.27018	0.27018	0.27018	0.2706
317.18	1.27394	1.27342	1.26392	1.26458	1.26392	1.26392	1.26517	1.26392	1.27151		317.4	0.27273	0.27058	0.27004	0.27004	0.27004	0.27004	0.27004	0.27004	0.27058
317.08	1.27932	1.27493	1.26384	1.26451	1.26384	1.26384	1.26514	1.26384	1.27296		317.3	0.29238	0.27072	0.27002	0.27002	0.27002	0.27002	0.27002	0.27002	0.27072
316.98	1.27398	1.27663	1.26372	1.26441	1.26372	1.26372	1.26508	1.26373	1.27459		317.2	0.28206	0.27073	0.26984	0.26984	0.26984	0.26984	0.26984	0.26984	0.27073
316.88	1.27823	1.27862	1.26365	1.26435	1.26365	1.26365	1.26506	1.26365	1.27651		317.1	0.26683	0.27088	0.26974	0.26974	0.26974	0.26974	0.26974	0.26974	0.27088
316.78	1.28323	1.28084	1.26354	1.26425	1.26354	1.26354	1.26501	1.26354	1.27865		317	0.26585	0.27121	0.26977	0.26977	0.26977	0.26977	0.26977	0.26977	0.27121
316.68	1.28303	1.28329	1.26339	1.26412	1.26339	1.26339	1.26492	1.26339	1.28102		316.9	0.26978	0.27162	0.2698	0.2698	0.2698	0.2698	0.2698	0.2698	0.27162
316.58	1.29018	1.28602	1.26324	1.26399	1.26324	1.26324	1.26484	1.26324	1.28367		316.8	0.28403	0.27209	0.2698	0.2698	0.2698	0.2698	0.2698	0.2698	0.27209
316.48	1.29291	1.28897	1.26304	1.2638	1.26304	1.26304	1.26471	1.26304	1.28653		316.7	0.29533	0.27255	0.26969	0.26969	0.26969	0.26969	0.26969	0.26969	0.27255
316.38	1.29179	1.29217	1.26281	1.26359	1.26281	1.26281	1.26456	1.26283	1.28963		316.6	0.29238	0.27305	0.26948	0.26948	0.26948	0.26948	0.26948	0.26949	0.27304
316.28	1.29496	1.29564	1.26259	1.26339	1.26259	1.26259	1.26442	1.26262	1.29299		316.5	0.27666	0.27373	0.2693	0.2693	0.2693	0.2693	0.2693	0.26931	0.27372
316.18	1.30461	1.29932	1.26235	1.26316	1.26235	1.26235	1.26426	1.26239	1.29655		316.4	0.28649	0.27471	0.26924	0.26924	0.26924	0.26924	0.26924	0.26925	0.2747
316.08	1.30737	1.30316	1.26203	1.26286	1.26203	1.26203	1.26403	1.26211	1.30024		316.3	0.29091	0.27584	0.2691	0.2691	0.2691	0.2691	0.2691	0.26912	0.27582
315.98	1.30438	1.30715	1.26169	1.26254	1.26169	1.26169	1.26379	1.26182	1.30406		316.2	0.29287	0.27719	0.26893	0.26893	0.26893	0.26893	0.26893	0.26897	0.27715
315.88	1.31081	1.31133	1.26136	1.26224	1.26136	1.26136	1.26358	1.26159	1.30802		316.1	0.28157	0.27883	0.26874	0.26874	0.26874	0.26874	0.26874	0.2688	0.27877
315.78	1.30664	1.31558	1.26099	1.26188	1.26099	1.26099	1.26332	1.26135	1.31199		316	0.29337	0.28093	0.26863	0.26863	0.26863	0.26863	0.26863	0.26873	0.28082
315.68	1.31951	1.31995	1.26065	1.26156	1.26065	1.26065	1.2631	1.26123	1.316		315.9	0.29189	0.28334	0.26843	0.26843	0.26843	0.26843	0.26843	0.2686	0.28318
315.58	1.32408	1.32428	1.2602	1.26114	1.2602	1.2602	1.26279	1.26112	1.31984		315.8	0.2914	0.28627	0.26825	0.26825	0.26825	0.26825	0.26825	0.2685	0.28602
315.48	1.32534	1.32862	1.25972	1.26068	1.25972	1.25972	1.26245	1.26113	1.32351		315.7	0.314	0.28976	0.26806	0.26806	0.26806	0.26806	0.26806	0.26845	0.28937
315.38	1.32631	1.33299	1.25922	1.26021	1.25922	1.25922	1.26212	1.26137	1.32696		315.6	0.29287	0.29372	0.2677	0.2677	0.2677	0.2677	0.2677	0.26828	0.29314
315.28	1.33537	1.33742	1.25872	1.25972	1.25872	1.25872	1.26178	1.26192	1.33013		315.5	0.28796	0.29859	0.26749	0.26749	0.26749	0.26749	0.26749	0.26836	0.29772
315.18	1.3427	1.34188	1.25814	1.25917	1.25814	1.25814	1.26139	1.26284	1.33289		315.4	0.28747	0.30433	0.26733	0.26733	0.26733	0.26733	0.26733	0.26861	0.30305
315.08	1.34253	1.34646	1.2575	1.25856	1.2575	1.2575	1.26096	1.26426	1.33517		315.3	0.3199	0.31099	0.26717	0.26717	0.26717	0.26717	0.26717	0.26903	0.30913
314.98	1.35095	1.35133	1.25686	1.25794	1.25686	1.25686	1.26055	1.26642	1.33698		315.2	0.31106	0.31835	0.26675	0.26675	0.26675	0.26675	0.26675	0.26941	0.31568
314.88	1.35516	1.35656	1.25614	1.25726	1.25614	1.25614	1.26009	1.26943	1.33821		315.1	0.32088	0.32677	0.26639	0.26639	0.26639	0.26639	0.2664	0.27014	0.32302
314.78	1.36245	1.36234	1.2554	1.25654	1.2554	1.2554	1.25962	1.27353	1.33884		315	0.32629	0.33607	0.26596	0.26596	0.26596	0.26596	0.26596	0.27117	0.33086
314.68	1.37202	1.36883	1.25459	1.25577	1.25459	1.25459	1.25912	1.27889	1.33882		314.9	0.34693	0.34616	0.26548	0.26548	0.26548	0.26548	0.26548	0.27261	0.33903
314.58	1.38554	1.37621	1.2537	1.25491	1.2537	1.2537	1.25858	1.2857	1.33812		314.8	0.35823	0.35671	0.26482	0.26482	0.26482	0.26482	0.26484	0.27445	0.34708
314.48	1.39556	1.38461	1.25271	1.25395	1.25271	1.25271	1.25798	1.2941	1.33669		314.7	0.39066	0.36745	0.26408	0.26408	0.26408	0.26408	0.2641	0.27687	0.35464
314.38	1.40152	1.39421	1.25163	1.25291	1.25163	1.25163	1.25737	1.30422	1.33459		314.6	0.35332	0.37779	0.26307	0.26307	0.26307	0.26307	0.2631	0.27983	0.361
314.28	1.40219	1.40512	1.25049	1.25181	1.25049	1.2505	1.25679	1.31615	1.33185		314.5	0.37248	0.38782	0.26235	0.26235	0.26235	0.26235	0.26241	0.28399	0.36611
314.18	1.41686	1.4174	1.24935	1.2507	1.24935	1.24935	1.25633	1.32985	1.32855		314.4	0.39951	0.39664	0.26147	0.26147	0.26147	0.26147	0.26158	0.28901	0.36899
314.08	1.42869	1.43088	1.24808	1.24948	1.24808	1.24809	1.25595	1.34505	1.32464		314.3	0.36953	0.40392	0.26036	0.26036	0.26036	0.26036	0.26055	0.2949	0.36919
313.98	1.4451	1.44542	1.24672	1.24815	1.24672	1.24673	1.25577	1.36146	1.32018		314.2	0.40246	0.41002	0.25949	0.25949	0.25949	0.25949	0.25981	0.30218	0.36701
313.88	1.45999	1.46077	1.24522	1.2467	1.24522	1.24524	1.25591	1.37859	1.3152		314.1	0.43538	0.41463	0.25835	0.25835	0.25835	0.25835	0.25887	0.31034	0.36211
313.78	1.4752	1.47664	1.2436	1.24512	1.2436	1.24363	1.25659	1.39589	1.30979		314	0.39066	0.41812	0.25693	0.25693	0.25693	0.25693	0.25778	0.31935	0.35486
313.68	1.48269	1.49273	1.24185	1.24342	1.24185	1.2419	1.25813	1.41268	1.304		313.9	0.44029	0.4216	0.25586	0.25586	0.25586	0.25586	0.2572	0.3297	0.34643
313.58	1.50514	1.50886	1.24003	1.24165	1.24003	1.24011	1.26098	1.42827	1.29796		313.8	0.41278	0.42482	0.25439	0.25439	0.25439	0.25439	0.25648	0.34047	0.33664
313.48	1.52168	1.52472	1.23803	1.2397	1.23803	1.23814	1.26555	1.44179	1.29164		313.7	0.42998	0.42879	0.25312	0.25312	0.25312	0.25312	0.25635	0.35202	0.32667
313.38	1.5386	1.54034	1.23588	1.23762	1.23588	1.23605	1.2725	1.45256	1.28515		313.6	0.44423	0.43346	0.25171	0.25171	0.25171	0.25171	0.25659	0.36368	0.31661
313.28	1.55843	1.55583	1.2336	1.23539	1.2336	1.23384	1.28252	1.45994	1.27853		313.5	0.43735	0.43902	0.25017	0.25017	0.25017	0.25017	0.25745	0.37512	0.30679
313.18	1.57521	1.57144	1.23114	1.23299	1.23114	1.2315	1.29628	1.4634	1.27184		313.4	0.42752	0.44569	0.24867	0.24867	0.24867	0.24867	0.25935	0.38607	0.29761
313.08	1.59004	1.58753	1.22855	1.23046	1.22855	1.22905	1.31441	1.46267	1.26513		313.3	0.46683	0.45354	0.24724	0.24724	0.24724	0.24724	0.26268	0.39614	0.2892
312.98	1.61235	1.6045	1.22581	1.2278	1.22581	1.22652	1.33731	1.45765	1.25847		313.2	0.47322	0.46219	0.24549	0.24549	0.24549	0.24549	0.26745	0.40451	0.28121
312.88	1.62814	1.62252	1.22289	1.22495	1.22289	1.22388	1.36503	1.44842	1.25183		313.1	0.48256	0.47202	0.24367	0.24367	0.24367	0.24367	0.27443	0.41103	0.2739
312.78	1.64708	1.64166	1.21983	1.22196	1.21983	1.22118	1.39722	1.43534	1.24529		313	0.51351	0.48319	0.24176	0.24176	0.24176	0.24176	0.28415	0.41535	0.26721
312.68	1.65833	1.66149	1.21661	1.21881	1.21661	1.21844	1.43291	1.41891	1.23884		312.9	0.49238	0.4958	0.23959	0.23959	0.23959	0.23959	0.29704	0.41703	0.2609
312.58	1.67552	1.68122	1.21327	1.21556	1.21327	1.21574	1.47062	1.39982	1.23255		312.8	0.52629	0.51063	0.23757	0.23757	0.23757	0.23757	0.31412	0.41631	0.25534
312.48	1.69519	1.69943	1.20978	1.21216	1.20978	1.21308	1.50816	1.37878	1.22637		312.7	0.54545	0.52761	0.23526	0.23526	0.23526	0.23526	0.33541	0.4127	0.25001
312.38	1.71668	1.71425	1.20611	1.20859	1.20611	1.21046	1.54285	1.3565	1.22029		312.6	0.53464	0.54713	0.23278	0.23278	0.23278	0.23279	0.36133	0.40637	0.24497
312.28	1.71454	1.72341	1.20226	1.20483	1.20226	1.20794	1.57166	1.33372	1.21429		312.5	0.56413	0.5694	0.23037	0.23037	0.23037	0.23038	0.39198	0.39773	0.2404
312.18	1.72538	1.72473	1.19839	1.20106	1.19839	1.20573	1.59168	1.31128	1.20852		312.4	0.61032	0.59361	0.2277	0.2277	0.2277	0.22773	0.42633	0.38672	0.23593
312.08	1.72271	1.71609	1.1944	1.1972	1.19441	1.20379	1.6002	1.28964	1.20288		312.3	0.62506	0.61844	0.22464	0.22464	0.22464	0.22469	0.46277	0.37354	0.23136
311.98	1.69453	1.69655	1.19041	1.19332	1.19041	1.20229	1.5958	1.26934	1.19745		312.2	0.6344	0.64212	0.22144	0.22144	0.22144	0.22153	0.49917	0.35884	0.2269
311.88	1.68186	1.66668	1.18661	1.18964	1.18661	1.20148	1.57872	1.25086	1.19241		312.1	0.6457	0.66195	0.21814	0.21814	0.21814	0.21829	0.53242	0.34309	0.22256
311.78	1.63333	1.62819	1.18287	1.18604	1.18287	1.20129	1.55046	1.23425	1.18761		312	0.66339	0.67464	0.21472	0.21472	0.21472	0.21498	0.55884	0.3267	0.21829
311.68	1.5831	1.58409	1.17946	1.18278	1.17946	1.20206	1.51395	1.21983	1.18332		311.9	0.67076	0.67706	0.21114	0.21114	0.21114	0.21156	0.57488	0.31004	0.214
311.58	1.52636	1.53744	1.17641	1.17989	1.17642	1.20384	1.47229	1.20756	1.17952		311.8	0.70172	0.66711	0.20746	0.20746	0.20746	0.20814	0.57807	0.29354	0.20975
311.48	1.48868	1.49122	1.17377	1.17741	1.17377	1.20671	1.42854	1.19739	1.17626		311.7	0.65946	0.64399	0.20351	0.20351	0.20351	0.20458	0.56726	0.27735	0.20533
311.38	1.43937	1.44772	1.17139	1.17521	1.1714	1.21053	1.38519	1.18898	1.17337		311.6	0.61425	0.60951	0.19987	0.19987	0.19987	0.20152	0.544	0.26229	0.20131
311.28	1.40235	1.40891	1.16937	1.17338	1.16937	1.2154	1.34444	1.18223	1.17093		311.5	0.55627	0.56651	0.19656	0.19656	0.19656	0.19908	0.51085	0.24855	0.19769
311.18	1.37859	1.37597	1.16761	1.17182	1.16762	1.22119	1.3077	1.17685	1.16883		311.4	0.50319	0.5188	0.19368	0.19368	0.19368	0.19748	0.47142	0.23637	0.19457
311.08	1.34984	1.34942	1.16601	1.17045	1.16604	1.22772	1.27577	1.17254	1.16697		311.3	0.44324	0.47017	0.19121	0.19121	0.19121	0.19681	0.42934	0.22575	0.1919
310.98	1.33012	1.32938	1.16463	1.1693	1.16468	1.23496	1.24906	1.16915	1.16536		311.2	0.40983	0.42404	0.18919	0.18919	0.18919	0.19731	0.38784	0.21673	0.18973
310.88	1.32173	1.31539	1.16338	1.16831	1.16347	1.24271	1.22738	1.16646	1.16394		311.1	0.39115	0.38269	0.18743	0.18743	0.18743	0.199	0.34905	0.20907	0.18785
310.78	1.31194	1.30666	1.16218	1.1674	1.16235	1.25073	1.21023	1.16424	1.16261		311	0.34988	0.34766	0.1858	0.1858	0.18581	0.20201	0.31436	0.20256	0.18612
310.68	1.30995	1.30234	1.16105	1.16657	1.16136	1.25886	1.19701	1.16241	1.16137		310.9	0.33907	0.31999	0.18449	0.18449	0.1845	0.20677	0.28465	0.19728	0.18473
310.58	1.30045	1.30141	1.15992	1.16578	1.16047	1.26685	1.18697	1.1608	1.16017		310.8	0.3258	0.29972	0.18325	0.18325	0.18328	0.21334	0.2598	0.19287	0.18344
310.48	1.29897	1.30302	1.15886	1.16509	1.15979	1.27453	1.17947	1.15942	1.15904		310.7	0.31007	0.28675	0.18211	0.18211	0.18216	0.22197	0.23958	0.18925	0.18226
310.38	1.30517	1.30633	1.1578	1.16443	1.15937	1.28162	1.17384	1.15815	1.15794		310.6	0.30958	0.2807	0.18109	0.18109	0.18118	0.2329	0.22348	0.1863	0.1812
310.28	1.30885	1.31063	1.15669	1.16376	1.15926	1.28786	1.16952	1.1569	1.15679		310.5	0.30909	0.28085	0.18006	0.18006	0.18023	0.24609	0.21083	0.18381	0.18014
310.18	1.31099	1.3155	1.15554	1.16309	1.15967	1.29306	1.16611	1.15567	1.15561		310.4	0.31007	0.28648	0.17903	0.17903	0.17933	0.2615	0.201	0.18169	0.17909
310.08	1.31343	1.3207	1.15437	1.16245	1.16085	1.29703	1.16334	1.15444	1.15442		310.3	0.30565	0.29673	0.17799	0.17799	0.17851	0.27887	0.19342	0.17985	0.17803
309.98	1.32577	1.32615	1.15317	1.16185	1.16311	1.29964	1.16097	1.15321	1.1532		310.2	0.28894	0.31063	0.17696	0.17696	0.17786	0.29774	0.18765	0.17825	0.177
309.88	1.33515	1.33193	1.15186	1.1612	1.16678	1.30068	1.1588	1.15189	1.15189		310.1	0.32826	0.32718	0.17607	0.17607	0.17756	0.31752	0.18335	0.17694	0.17609
309.78	1.34081	1.33835	1.15048	1.16056	1.17236	1.3001	1.15674	1.15049	1.1505		310	0.3371	0.34469	0.17485	0.17485	0.17729	0.33677	0.17973	0.17544	0.17487
309.68	1.34276	1.34592	1.14904	1.15995	1.1804	1.29791	1.15475	1.14905	1.14905		309.9	0.34349	0.36211	0.17356	0.17356	0.17745	0.35459	0.17678	0.17394	0.17357
309.58	1.35577	1.35523	1.14758	1.15942	1.19153	1.29416	1.15283	1.14758	1.14759		309.8	0.3715	0.37824	0.1722	0.1722	0.17828	0.3698	0.17429	0.17245	0.17221
309.48	1.37052	1.36681	1.146	1.15891	1.20621	1.28884	1.15086	1.14601	1.14601		309.7	0.3543	0.39184	0.17061	0.17061	0.17989	0.38105	0.17195	0.17077	0.17061
309.38	1.38547	1.38128	1.14431	1.15842	1.22492	1.28204	1.14882	1.14431	1.14431		309.6	0.38182	0.40251	0.16914	0.16914	0.18298	0.38772	0.16998	0.16924	0.16914
309.28	1.40808	1.39913	1.14249	1.15797	1.24801	1.27392	1.14669	1.14249	1.14249		309.5	0.42162	0.40956	0.16744	0.16744	0.1876	0.3888	0.16796	0.1675	0.16744
309.18	1.42779	1.42062	1.14048	1.15756	1.2755	1.26459	1.14441	1.14048	1.14048		309.4	0.42064	0.41305	0.16541	0.16541	0.19411	0.38398	0.16573	0.16544	0.16541
309.08	1.44921	1.44579	1.13831	1.15726	1.30718	1.25429	1.14199	1.13831	1.13831		309.3	0.42506	0.41394	0.16337	0.16337	0.20329	0.37381	0.16356	0.16339	0.16337
308.98	1.47109	1.47429	1.13596	1.15712	1.34241	1.24323	1.13941	1.13596	1.13596		309.2	0.42998	0.41324	0.16127	0.16127	0.21551	0.35888	0.16139	0.16129	0.16127
308.88	1.49726	1.50545	1.13343	1.1573	1.38017	1.23159	1.13668	1.13343	1.13343		309.1	0.42604	0.41223	0.15913	0.15913	0.23111	0.34016	0.15919	0.15913	0.15913
308.78	1.51862	1.53821	1.13068	1.15799	1.41894	1.21959	1.13374	1.13068	1.13068		309	0.38968	0.41229	0.15699	0.157	0.25033	0.3189	0.15703	0.157	0.15699
308.68	1.55606	1.57139	1.12775	1.15963	1.45695	1.20743	1.13064	1.12775	1.12775		308.9	0.41572	0.41483	0.15513	0.15514	0.27335	0.29658	0.15515	0.15514	0.15513
308.58	1.5945	1.60365	1.12452	1.16277	1.49201	1.19519	1.12724	1.12452	1.12452		308.8	0.42948	0.42013	0.15305	0.15308	0.2993	0.27383	0.15306	0.15305	0.15305
308.48	1.63432	1.63406	1.12097	1.16845	1.52197	1.18299	1.12355	1.12097	1.12097		308.7	0.41818	0.42854	0.15084	0.15093	0.32756	0.25172	0.15085	0.15084	0.15084
308.38	1.67094	1.6623	1.11709	1.17823	1.54484	1.17097	1.11953	1.11709	1.11709		308.6	0.4172	0.43999	0.1487	0.14895	0.35727	0.23117	0.14871	0.1487	0.1487
308.28	1.69642	1.6889	1.11291	1.19425	1.55893	1.15921	1.11523	1.11291	1.11291		308.5	0.41867	0.45364	0.14656	0.14719	0.38697	0.21258	0.14656	0.14656	0.14656
308.18	1.72702	1.71539	1.1085	1.21918	1.56311	1.14789	1.1107	1.1085	1.1085		308.4	0.44668	0.46839	0.14438	0.14593	0.41503	0.19619	0.14438	0.14438	0.14438
308.08	1.7608	1.74388	1.10383	1.25567	1.55678	1.13698	1.10592	1.10383	1.10383		308.3	0.46978	0.48295	0.14197	0.14553	0.43953	0.18182	0.14197	0.14197	0.14197
307.98	1.78843	1.77667	1.09886	1.30588	1.54003	1.12649	1.10086	1.09886	1.09886		308.2	0.4973	0.49668	0.13935	0.1471	0.45883	0.16943	0.13935	0.13935	0.13935
307.88	1.8113	1.8155	1.09366	1.37081	1.51367	1.11642	1.09556	1.09366	1.09366		308.1	0.5027	0.50976	0.13648	0.15247	0.47149	0.15877	0.13648	0.13648	0.13648
307.78	1.86219	1.86047	1.08823	1.44919	1.47912	1.10681	1.09005	1.08823	1.08823		308	0.55676	0.52396	0.13356	0.16472	0.4766	0.14976	0.13356	0.13356	0.13356
307.68	1.8987	1.90876	1.08239	1.53642	1.43799	1.09738	1.08413	1.08239	1.08239		307.9	0.5769	0.54214	0.13017	0.18752	0.47322	0.14175	0.13017	0.13017	0.13017
307.58	1.94061	1.95426	1.07622	1.62439	1.39245	1.0882	1.07789	1.07622	1.07622		307.8	0.62899	0.56928	0.1266	0.22616	0.4616	0.13473	0.1266	0.1266	0.1266
307.48	1.96092	1.98639	1.06969	1.70042	1.3446	1.07917	1.07129	1.06969	1.06969		307.7	0.6629	0.61036	0.12259	0.28527	0.44208	0.12819	0.12259	0.12259	0.12259
307.38	2	1.99142	1.06296	1.74888	1.29656	1.07037	1.06449	1.06296	1.06296		307.6	0.71204	0.66934	0.11827	0.368	0.41582	0.12207	0.11827	0.11827	0.11827
307.28	1.95996	1.95686	1.05588	1.75563	1.24992	1.06162	1.05735	1.05588	1.05588		307.5	0.77396	0.74575	0.11352	0.47258	0.38416	0.11605	0.11352	0.11352	0.11352
307.18	1.89786	1.88058	1.04905	1.71723	1.2066	1.05345	1.05046	1.04905	1.04905		307.4	0.81671	0.83233	0.10825	0.59028	0.34865	0.1099	0.10825	0.10825	0.10825
307.08	1.78882	1.77244	1.04264	1.64272	1.16769	1.04598	1.04399	1.04264	1.04264		307.3	0.91646	0.91445	0.10258	0.70483	0.31114	0.10365	0.10258	0.10258	0.10258
306.98	1.65784	1.64895	1.03701	1.54812	1.13403	1.03951	1.03831	1.03701	1.03701		307.2	0.94005	0.97159	0.09608	0.7942	0.2728	0.09675	0.09608	0.09608	0.09608
306.88	1.52258	1.52515	1.03232	1.44846	1.1059	1.03417	1.03357	1.03232	1.03232		307.1	1	0.98517	0.08933	0.83851	0.23558	0.08975	0.08933	0.08933	0.08933
306.78	1.40997	1.41176	1.02861	1.35464	1.08317	1.02998	1.02982	1.02861	1.02861		307	0.93219	0.94383	0.08205	0.82537	0.20026	0.08231	0.08205	0.08205	0.08205
306.68	1.29734	1.31477	1.02573	1.27308	1.06527	1.02673	1.02689	1.02573	1.02573		306.9	0.85848	0.8507	0.07526	0.75722	0.16859	0.07541	0.07526	0.07526	0.07526
306.58	1.22722	1.23669	1.02368	1.20685	1.05169	1.0244	1.0248	1.02368	1.02368		306.8	0.71057	0.72047	0.069	0.6484	0.14098	0.06909	0.069	0.069	0.069
306.48	1.17478	1.17693	1.02214	1.15595	1.04154	1.02265	1.02322	1.02214	1.02214		306.7	0.55971	0.5752	0.06387	0.52091	0.1181	0.06392	0.06387	0.06387	0.06387
306.38	1.13877	1.1332	1.02099	1.11867	1.03412	1.02135	1.02203	1.02099	1.02099		306.6	0.4231	0.43558	0.05991	0.39563	0.09982	0.05994	0.05991	0.05991	0.05991
306.28	1.10791	1.10237	1.0201	1.09243	1.02879	1.02035	1.02111	1.0201	1.0201		306.5	0.30025	0.31613	0.057	0.28741	0.08571	0.05702	0.057	0.057	0.057
306.18	1.08876	1.08122	1.01944	1.07446	1.02506	1.01961	1.02041	1.01944	1.01944		306.4	0.23047	0.22343	0.05506	0.20325	0.07522	0.05507	0.05506	0.05506	0.05506
306.08	1.07136	1.06688	1.01892	1.06227	1.02247	1.01903	1.01986	1.01892	1.01892		306.3	0.16364	0.15708	0.05366	0.14323	0.0675	0.05366	0.05366	0.05366	0.05366
305.98	1.0629	1.05714	1.01852	1.05395	1.02072	1.0186	1.01943	1.01852	1.01852		306.2	0.13268	0.11307	0.05278	0.10378	0.06206	0.05278	0.05278	0.05278	0.05278
305.88	1.05613	1.05033	1.01818	1.04807	1.01951	1.01824	1.01906	1.01818	1.01818		306.1	0.09631	0.08562	0.05214	0.07953	0.05822	0.05214	0.05214	0.05214	0.05214
305.78	1.04987	1.0454	1.0179	1.04373	1.01868	1.01793	1.01875	1.0179	1.0179		306	0.08206	0.06958	0.05179	0.06569	0.05568	0.05179	0.05179	0.05179	0.05179
305.68	1.04551	1.04168	1.01766	1.04037	1.01811	1.01768	1.01848	1.01766	1.01766		305.9	0.08501	0.06065	0.05154	0.05821	0.05398	0.05154	0.05154	0.05154	0.05154
305.58	1.0432	1.03874	1.01745	1.03767	1.0177	1.01746	1.01825	1.01745	1.01745		305.8	0.08108	0.0558	0.05128	0.0543	0.05277	0.05128	0.05128	0.05128	0.05128
305.48	1.03534	1.03634	1.01725	1.03541	1.01739	1.01726	1.01803	1.01725	1.01725		305.7	0.07568	0.05323	0.05104	0.05234	0.05193	0.05104	0.05104	0.05104	0.05104
305.38	1.03228	1.03437	1.01711	1.03353	1.01719	1.01712	1.01787	1.01711	1.01711		305.6	0.0742	0.05189	0.05084	0.05137	0.05136	0.05084	0.05084	0.05084	0.05084
305.28	1.03457	1.03269	1.017	1.03191	1.01704	1.017	1.01773	1.017	1.017		305.5	0.07912	0.05116	0.05065	0.05086	0.05095	0.05065	0.05065	0.05065	0.05065
305.18	1.02823	1.03121	1.01687	1.03047	1.01689	1.01687	1.01758	1.01687	1.01687		305.4	0.06536	0.05067	0.05043	0.0505	0.05059	0.05043	0.05043	0.05043	0.05043
305.08	1.02833	1.02995	1.01678	1.02924	1.01679	1.01678	1.01747	1.01678	1.01678		305.3	0.07764	0.05042	0.05031	0.05033	0.0504	0.05031	0.05031	0.05031	0.05031
304.98	1.02596	1.02883	1.01669	1.02815	1.0167	1.01669	1.01737	1.01669	1.01669		305.2	0.07371	0.05015	0.05009	0.0501	0.05014	0.05009	0.05009	0.05009	0.05009
304.88	1.02289	1.02785	1.01662	1.02719	1.01663	1.01662	1.01728	1.01662	1.01662		305.1	0.04963	0.04993	0.0499	0.0499	0.04993	0.0499	0.0499	0.0499	0.0499
304.78	1.02328	1.02699	1.01658	1.02635	1.01658	1.01658	1.01721	1.01658	1.01658		305	0.05799	0.04992	0.0499	0.0499	0.04992	0.0499	0.0499	0.0499	0.0499
304.68	1.01964	1.02621	1.01653	1.02559	1.01653	1.01653	1.01714	1.01653	1.01653		304.9	0.06241	0.04984	0.04984	0.04984	0.04984	0.04984	0.04984	0.04984	0.04984
304.58	1.02354	1.02554	1.0165	1.02494	1.0165	1.0165	1.0171	1.0165	1.0165		304.8	0.06486	0.04974	0.04974	0.04974	0.04974	0.04974	0.04974	0.04974	0.04974
304.48	1.0242	1.0249	1.01645	1.02431	1.01645	1.01645	1.01704	1.01645	1.01645		304.7	0.06143	0.04962	0.04962	0.04962	0.04962	0.04962	0.04962	0.04962	0.04962
304.38	1.02267	1.02431	1.01639	1.02374	1.01639	1.01639	1.01696	1.01639	1.01639		304.6	0.05356	0.04952	0.04952	0.04952	0.04952	0.04952	0.04952	0.04952	0.04952
304.28	1.0217	1.02378	1.01634	1.02323	1.01634	1.01634	1.0169	1.01634	1.01634		304.5	0.05258	0.04949	0.04949	0.04949	0.04949	0.04949	0.04949	0.04949	0.04949
304.18	1.0183	1.02331	1.0163	1.02276	1.0163	1.0163	1.01685	1.0163	1.0163		304.4	0.04767	0.04947	0.04947	0.04947	0.04947	0.04947	0.04947	0.04947	0.04947
304.08	1.01992	1.02289	1.01629	1.02236	1.01629	1.01629	1.01682	1.01629	1.01629		304.3	0.0457	0.04948	0.04948	0.04948	0.04948	0.04948	0.04948	0.04948	0.04948
303.98	1.01626	1.0225	1.01626	1.02198	1.01626	1.01626	1.01678	1.01626	1.01626		304.2	0.04373	0.04951	0.04951	0.04951	0.04951	0.04951	0.04951	0.04951	0.04951
--	--	--	--	--	--	--	--	--	--		304.1	0.04029	0.04956	0.04956	0.04956	0.04956	0.04956	0.04956	0.04956	0.04956
--	--	--	--	--	--	--	--	--	--		304	0.04963	0.04963	0.04963	0.04963	0.04963	0.04963	0.04963	0.04963	0.04963
--	--	--	--	--	--	--	--	--	--
--	--	--	--	--	--	--	--	--	--
--	--	--	--	--	--	--	--	--	--
--	--	--	--	--	--	--	--	--	--
--	--	--	--	--	--	--	--	--	--
--	--	--	--	--	--	--	--	--	--
--	--	--	--	--	--	--	--	--	--
--	--	--	--	--	--	--	--	--	--
--	--	--	--	--	--	--	--	--	--
--	--	--	--	--	--	--	--	--	--
--	--	--	--	--	--	--	--	--	--
--	--	--	--	--	--	--	--	--	--
--	--	--	--	--	--	--	--	--	--
--	--	--	--	--	--	--	--	--	--
--	--	--	--	--	--	--	--	--	--
--	--	--	--	--	--	--	--	--	--
--	--	--	--	--	--	--	--	--	--
--	--	--	--	--	--	--	--	--	--
--	--	--	--	--	--	--	--	--	--
--	--	--	--	--	--	--	--	--	--
--	--	--	--	--	--	--	--	--	--
--	--	--	--	--	--	--	--	--	--
--	--	--	--	--	--	--	--	--	--
--	--	--	--	--	--	--	--	--	--
--	--	--	--	--	--	--	--	--	--
--	--	--	--	--	--	--	--	--	--
--	--	--	--	--	--	--	--	--	--
--	--	--	--	--	--	--	--	--	--
--	--	--	--	--	--	--	--	--	--
--	--	--	--	--	--	--	--	--	--
--	--	--	--	--	--	--	--	--	--
--	--	--	--	--	--	--	--	--	--
--	--	--	--	--	--	--	--	--	--
--	--	--	--	--	--	--	--	--	--
--	--	--	--	--	--	--	--	--	--
--	--	--	--	--	--	--	--	--	--
--	--	--	--	--	--	--	--	--	--
--	--	--	--	--	--	--	--	--	--
--	--	--	--	--	--	--	--	--	--
--	--	--	--	--	--	--	--	--	--
--	--	--	--	--	--	--	--	--	--
--	--	--	--	--	--	--	--	--	--
--	--	--	--	--	--	--	--	--	--
--	--	--	--	--	--	--	--	--	--
--	--	--	--	--	--	--	--	--	--
--	--	--	--	--	--	--	--	--	--
--	--	--	--	--	--	--	--	--	--
--	--	--	--	--	--	--	--	--	--
--	--	--	--	--	--	--	--	--	--
--	--	--	--	--	--	--	--	--	--
--	--	--	--	--	--	--	--	--	--
--	--	--	--	--	--	--	--	--	--
--	--	--	--	--	--	--	--	--	--
--	--	--	--	--	--	--	--	--	--
--	--	--	--	--	--	--	--	--	--
--	--	--	--	--	--	--	--	--	--
--	--	--	--	--	--	--	--	--	--
--	--	--	--	--	--	--	--	--	--
--	--	--	--	--	--	--	--	--	--
--	--	--	--	--	--	--	--	--	--
--	--	--	--	--	--	--	--	--	--
--	--	--	--	--	--	--	--	--	--
--	--	--	--	--	--	--	--	--	--
--	--	--	--	--	--	--	--	--	--
--	--	--	--	--	--	--	--	--	--
--	--	--	--	--	--	--	--	--	--
--	--	--	--	--	--	--	--	--	--
--	--	--	--	--	--	--	--	--	--
--	--	--	--	--	--	--	--	--	--
--	--	--	--	--	--	--	--	--	--
--	--	--	--	--	--	--	--	--	--
--	--	--	--	--	--	--	--	--	--
--	--	--	--	--	--	--	--	--	--
--	--	--	--	--	--	--	--	--	--
--	--	--	--	--	--	--	--	--	--
--	--	--	--	--	--	--	--	--	--
--	--	--	--	--	--	--	--	--	--
--	--	--	--	--	--	--	--	--	--
--	--	--	--	--	--	--	--	--	--
--	--	--	--	--	--	--	--	--	--
--	--	--	--	--	--	--	--	--	--
--	--	--	--	--	--	--	--	--	--
--	--	--	--	--	--	--	--	--	--
--	--	--	--	--	--	--	--	--	--
--	--	--	--	--	--	--	--	--	--
--	--	--	--	--	--	--	--	--	--
--	--	--	--	--	--	--	--	--	--
--	--	--	--	--	--	--	--	--	--
--	--	--	--	--	--	--	--	--	--
--	--	--	--	--	--	--	--	--	--
--	--	--	--	--	--	--	--	--	--
--	--	--	--	--	--	--	--	--	--
--	--	--	--	--	--	--	--	--	--
--	--	--	--	--	--	--	--	--	--
--	--	--	--	--	--	--	--	--	--
--	--	--	--	--	--	--	--	--	--
--	--	--	--	--	--	--	--	--	--
--	--	--	--	--	--	--	--	--	--
--	--	--	--	--	--	--	--	--	--
--	--	--	--	--	--	--	--	--	--
--	--	--	--	--	--	--	--	--	--
--	--	--	--	--	--	--	--	--	--
--	--	--	--	--	--	--	--	--	--
--	--	--	--	--	--	--	--	--	--
--	--	--	--	--	--	--	--	--	--
--	--	--	--	--	--	--	--	--	--
--	--	--	--	--	--	--	--	--	--
--	--	--	--	--	--	--	--	--	--
--	--	--	--	--	--	--	--	--	--
--	--	--	--	--	--	--	--	--	--
--	--	--	--	--	--	--	--	--	--
--	--	--	--	--	--	--	--	--	--
--	--	--	--	--	--	--	--	--	--
--	--	--	--	--	--	--	--	--	--
--	--	--	--	--	--	--	--	--	--
--	--	--	--	--	--	--	--	--	--
--	--	--	--	--	--	--	--	--	--
--	--	--	--	--	--	--	--	--	--
--	--	--	--	--	--	--	--	--	--
--	--	--	--	--	--	--	--	--	--
--	--	--	--	--	--	--	--	--	--
--	--	--	--	--	--	--	--	--	--
--	--	--	--	--	--	--	--	--	--
--	--	--	--	--	--	--	--	--	--
--	--	--	--	--	--	--	--	--	--
--	--	--	--	--	--	--	--	--	--
--	--	--	--	--	--	--	--	--	--
--	--	--	--	--	--	--	--	--	--
--	--	--	--	--	--	--	--	--	--
--	--	--	--	--	--	--	--	--	--
--	--	--	--	--	--	--	--	--	--
--	--	--	--	--	--	--	--	--	--
--	--	--	--	--	--	--	--	--	--
--	--	--	--	--	--	--	--	--	--
--	--	--	--	--	--	--	--	--	--
--	--	--	--	--	--	--	--	--	--
--	--	--	--	--	--	--	--	--	--
--	--	--	--	--	--	--	--	--	--
--	--	--	--	--	--	--	--	--	--
--	--	--	--	--	--	--	--	--	--

## Sheet: Fig. 3h
Surface site in Rh/GDY			Corner site in Rh GDY			Rh site in Rh
PDOS (eV)	Energy (eV)		PDOS (eV)	Energy (eV)		PDOS (eV)	Energy (eV)
-20.0033	0		-20.0033	0		-8.1815	0
-19.9913	0		-19.9913	0		-8.1735	0
-19.9793	0		-19.9793	0		-8.1645	0
-19.9663	0		-19.9663	0		-8.1555	0
-19.9543	0		-19.9543	0		-8.1465	0
-19.9423	0		-19.9423	0		-8.1385	0
-19.9303	0		-19.9303	0		-8.1295	0
-19.9183	0		-19.9183	0		-8.1205	0
-19.9053	0		-19.9053	0		-8.1115	0
-19.8933	0		-19.8933	0		-8.1025	0
-19.8813	0		-19.8813	0		-8.0945	0
-19.8693	0		-19.8693	0		-8.0855	0
-19.8573	0		-19.8573	0		-8.0765	0
-19.8443	0		-19.8443	0		-8.0675	0
-19.8323	0		-19.8323	0		-8.0595	0
-19.8203	0		-19.8203	0		-8.0505	0
-19.8083	0		-19.8083	0		-8.0415	0
-19.7963	0		-19.7963	0		-8.0325	0
-19.7833	0		-19.7833	0		-8.0245	0
-19.7713	0		-19.7713	0		-8.0155	0
-19.7593	0		-19.7593	0		-8.0065	0
-19.7473	0		-19.7473	0		-7.9975	0
-19.7353	0		-19.7353	0		-7.9895	0
-19.7223	0		-19.7223	0		-7.9805	0
-19.7103	0		-19.7103	0		-7.9715	0
-19.6983	0		-19.6983	0		-7.9625	0
-19.6863	0		-19.6863	0		-7.9545	0
-19.6743	0		-19.6743	0		-7.9455	0
-19.6623	0		-19.6623	0		-7.9365	0
-19.6493	0		-19.6493	0		-7.9275	0
-19.6373	0		-19.6373	0		-7.9195	0
-19.6253	0		-19.6253	0		-7.9105	0
-19.6133	0		-19.6133	0		-7.9015	0
-19.6013	0		-19.6013	0		-7.8925	0
-19.5883	0		-19.5883	0		-7.8845	0
-19.5763	0		-19.5763	0		-7.8755	0
-19.5643	0		-19.5643	0		-7.8665	0
-19.5523	0		-19.5523	0		-7.8575	0
-19.5403	0		-19.5403	0		-7.8485	0
-19.5273	0		-19.5273	0		-7.8405	0
-19.5153	0		-19.5153	0		-7.8315	0
-19.5033	0		-19.5033	0		-7.8225	0
-19.4913	0		-19.4913	0		-7.8135	0
-19.4793	0		-19.4793	0		-7.8055	0
-19.4663	0		-19.4663	0		-7.7965	0
-19.4543	0		-19.4543	0		-7.7875	0
-19.4423	0		-19.4423	0		-7.7785	0
-19.4303	0		-19.4303	0		-7.7705	0
-19.4183	0		-19.4183	0		-7.7615	0
-19.4053	0		-19.4053	0		-7.7525	0
-19.3933	0		-19.3933	0		-7.7435	0
-19.3813	0		-19.3813	0		-7.7355	0
-19.3693	0		-19.3693	0		-7.7265	0
-19.3573	0		-19.3573	0		-7.7175	0
-19.3453	0		-19.3453	0		-7.7085	0
-19.3323	0		-19.3323	0		-7.7005	0
-19.3203	0		-19.3203	0		-7.6915	0
-19.3083	0		-19.3083	0		-7.6825	0
-19.2963	0		-19.2963	0		-7.6735	0
-19.2843	0		-19.2843	0		-7.6655	0
-19.2713	0		-19.2713	0		-7.6565	0
-19.2593	0		-19.2593	0		-7.6475	0
-19.2473	0		-19.2473	0		-7.6385	0
-19.2353	0		-19.2353	0		-7.6305	0
-19.2233	0		-19.2233	0		-7.6215	0
-19.2103	0		-19.2103	0		-7.6125	0
-19.1983	0		-19.1983	0		-7.6035	0
-19.1863	0		-19.1863	1e-08		-7.5945	0
-19.1743	0		-19.1743	2e-08		-7.5865	0
-19.1623	0		-19.1623	3e-08		-7.5775	0
-19.1493	0		-19.1493	6e-08		-7.5685	0
-19.1373	0		-19.1373	1.1e-07		-7.5595	0
-19.1253	1e-08		-19.1253	1.9e-07		-7.5515	0
-19.1133	2e-08		-19.1133	3.4e-07		-7.5425	0
-19.1013	3e-08		-19.1013	5.8e-07		-7.5335	0
-19.0883	4e-08		-19.0883	9.6e-07		-7.5245	0
-19.0763	7e-08		-19.0763	1.54e-06		-7.5165	0
-19.0643	1.1e-07		-19.0643	2.4e-06		-7.5075	0
-19.0523	1.7e-07		-19.0523	3.62e-06		-7.4985	0
-19.0403	2.5e-07		-19.0403	5.32e-06		-7.4895	0
-19.0283	3.5e-07		-19.0283	7.57e-06		-7.4815	0
-19.0153	4.8e-07		-19.0153	1.047e-05		-7.4725	0
-19.0033	6.5e-07		-19.0033	1.406e-05		-7.4635	0
-18.9913	8.5e-07		-18.9913	1.833e-05		-7.4545	0
-18.9793	1.07e-06		-18.9793	2.319e-05		-7.4465	0
-18.9673	1.32e-06		-18.9673	2.848e-05		-7.4375	0
-18.9543	1.57e-06		-18.9543	3.397e-05		-7.4285	0
-18.9423	1.82e-06		-18.9423	3.932e-05		-7.4195	1e-08
-18.9303	2.05e-06		-18.9303	4.421e-05		-7.4115	1e-08
-18.9183	2.24e-06		-18.9183	4.824e-05		-7.4025	2e-08
-18.9063	2.37e-06		-18.9063	5.111e-05		-7.3935	3e-08
-18.8933	2.44e-06		-18.8933	5.257e-05		-7.3845	5e-08
-18.8813	2.44e-06		-18.8813	5.248e-05		-7.3765	7e-08
-18.8693	2.37e-06		-18.8693	5.088e-05		-7.3675	1.1e-07
-18.8573	2.23e-06		-18.8573	4.791e-05		-7.3585	1.7e-07
-18.8453	2.04e-06		-18.8453	4.378e-05		-7.3495	2.4e-07
-18.8323	1.82e-06		-18.8323	3.885e-05		-7.3405	3.6e-07
-18.8203	1.57e-06		-18.8203	3.347e-05		-7.3325	5.1e-07
-18.8083	1.31e-06		-18.8083	2.8e-05		-7.3235	7.2e-07
-18.7963	1.07e-06		-18.7963	2.274e-05		-7.3145	1.01e-06
-18.7843	8.5e-07		-18.7843	1.794e-05		-7.3055	1.39e-06
-18.7723	6.5e-07		-18.7723	1.374e-05		-7.2975	1.88e-06
-18.7593	4.8e-07		-18.7593	1.022e-05		-7.2885	2.52e-06
-18.7473	3.5e-07		-18.7473	7.38e-06		-7.2795	3.33e-06
-18.7353	2.5e-07		-18.7353	5.18e-06		-7.2705	4.34e-06
-18.7233	1.7e-07		-18.7233	3.53e-06		-7.2625	5.6e-06
-18.7113	1.1e-07		-18.7113	2.33e-06		-7.2535	7.12e-06
-18.6983	7e-08		-18.6983	1.5e-06		-7.2445	8.96e-06
-18.6863	5e-08		-18.6863	9.4e-07		-7.2355	1.115e-05
-18.6743	3e-08		-18.6743	5.8e-07		-7.2275	1.373e-05
-18.6623	2e-08		-18.6623	3.5e-07		-7.2185	1.673e-05
-18.6503	2e-08		-18.6503	2.1e-07		-7.2095	2.02e-05
-18.6373	2e-08		-18.6373	1.3e-07		-7.2005	2.418e-05
-18.6253	2e-08		-18.6253	9e-08		-7.1925	2.87e-05
-18.6133	2e-08		-18.6133	8e-08		-7.1835	3.383e-05
-18.6013	2e-08		-18.6013	8e-08		-7.1745	3.96e-05
-18.5893	3e-08		-18.5893	8e-08		-7.1655	4.606e-05
-18.5763	4e-08		-18.5763	9e-08		-7.1575	5.325e-05
-18.5643	4e-08		-18.5643	1.1e-07		-7.1485	6.123e-05
-18.5523	5e-08		-18.5523	1.2e-07		-7.1395	7.002e-05
-18.5403	5e-08		-18.5403	1.3e-07		-7.1305	7.962e-05
-18.5283	5e-08		-18.5283	1.4e-07		-7.1225	9.005e-05
-18.5153	6e-08		-18.5153	1.5e-07		-7.1135	0.00010124
-18.5033	6e-08		-18.5033	1.5e-07		-7.1045	0.00011317
-18.4913	6e-08		-18.4913	1.5e-07		-7.0955	0.00012567
-18.4793	5e-08		-18.4793	1.4e-07		-7.0865	0.00013863
-18.4673	5e-08		-18.4673	1.3e-07		-7.0785	0.00015187
-18.4553	4e-08		-18.4553	1.2e-07		-7.0695	0.00016517
-18.4423	4e-08		-18.4423	1.1e-07		-7.0605	0.00017836
-18.4303	3e-08		-18.4303	9e-08		-7.0515	0.00019124
-18.4183	3e-08		-18.4183	8e-08		-7.0435	0.00020365
-18.4063	2e-08		-18.4063	6e-08		-7.0345	0.00021555
-18.3943	2e-08		-18.3943	5e-08		-7.0255	0.00022687
-18.3813	1e-08		-18.3813	4e-08		-7.0165	0.00023766
-18.3693	1e-08		-18.3693	3e-08		-7.0085	0.00024834
-18.3573	1e-08		-18.3573	2e-08		-6.9995	0.00025896
-18.3453	0		-18.3453	2e-08		-6.9905	0.00027016
-18.3333	0		-18.3333	1e-08		-6.9815	0.00028227
-18.3203	0		-18.3203	1e-08		-6.9735	0.00029574
-18.3083	0		-18.3083	1e-08		-6.9645	0.00031133
-18.2963	0		-18.2963	1e-08		-6.9555	0.00032915
-18.2843	0		-18.2843	0		-6.9465	0.00034974
-18.2723	0		-18.2723	0		-6.9385	0.00037327
-18.2593	0		-18.2593	0		-6.9295	0.00039978
-18.2473	0		-18.2473	0		-6.9205	0.00042881
-18.2353	0		-18.2353	0		-6.9115	0.00045989
-18.2233	0		-18.2233	0		-6.9035	0.00049257
-18.2113	0		-18.2113	0		-6.8945	0.00052597
-18.1983	0		-18.1983	0		-6.8855	0.00055919
-18.1863	0		-18.1863	0		-6.8765	0.00059122
-18.1743	0		-18.1743	0		-6.8685	0.00062117
-18.1623	0		-18.1623	0		-6.8595	0.00064794
-18.1503	0		-18.1503	0		-6.8505	0.00067117
-18.1383	0		-18.1383	0		-6.8415	0.0006901
-18.1253	0		-18.1253	0		-6.8325	0.00070452
-18.1133	0		-18.1133	0		-6.8245	0.00071459
-18.1013	0		-18.1013	0		-6.8155	0.0007203
-18.0893	0		-18.0893	0		-6.8065	0.00072267
-18.0773	0		-18.0773	0		-6.7975	0.00072224
-18.0643	0		-18.0643	0		-6.7895	0.00072013
-18.0523	0		-18.0523	0		-6.7805	0.00071775
-18.0403	0		-18.0403	0		-6.7715	0.00071677
-18.0283	0		-18.0283	0		-6.7625	0.00071864
-18.0163	0		-18.0163	0		-6.7545	0.00072511
-18.0033	0		-18.0033	0		-6.7455	0.00073783
-17.9913	0		-17.9913	0		-6.7365	0.00075821
-17.9793	0		-17.9793	0		-6.7275	0.00078769
-17.9673	0		-17.9673	0		-6.7195	0.00082732
-17.9553	0		-17.9553	0		-6.7105	0.00087738
-17.9423	0		-17.9423	0		-6.7015	0.00093799
-17.9303	0		-17.9303	0		-6.6925	0.00101
-17.9183	0		-17.9183	0		-6.6845	0.00109
-17.9063	0		-17.9063	0		-6.6755	0.00117
-17.8943	0		-17.8943	0		-6.6665	0.00126
-17.8813	0		-17.8813	0		-6.6575	0.00136
-17.8693	0		-17.8693	0		-6.6495	0.00144
-17.8573	0		-17.8573	0		-6.6405	0.00153
-17.8453	0		-17.8453	0		-6.6315	0.00161
-17.8333	0		-17.8333	0		-6.6225	0.00167
-17.8213	0		-17.8213	0		-6.6145	0.00173
-17.8083	0		-17.8083	0		-6.6055	0.00177
-17.7963	0		-17.7963	0		-6.5965	0.00179
-17.7843	0		-17.7843	0		-6.5875	0.0018
-17.7723	0		-17.7723	0		-6.5785	0.0018
-17.7603	0		-17.7603	0		-6.5705	0.00178
-17.7473	1e-08		-17.7473	1e-08		-6.5615	0.00175
-17.7353	2e-08		-17.7353	2e-08		-6.5525	0.00172
-17.7233	3e-08		-17.7233	3e-08		-6.5435	0.00169
-17.7113	6e-08		-17.7113	6e-08		-6.5355	0.00165
-17.6993	1e-07		-17.6993	1e-07		-6.5265	0.00162
-17.6863	1.8e-07		-17.6863	1.7e-07		-6.5175	0.00159
-17.6743	2.9e-07		-17.6743	2.9e-07		-6.5085	0.00157
-17.6623	4.8e-07		-17.6623	4.7e-07		-6.5005	0.00156
-17.6503	7.5e-07		-17.6503	7.4e-07		-6.4915	0.00156
-17.6383	1.15e-06		-17.6383	1.13e-06		-6.4825	0.00157
-17.6253	1.7e-06		-17.6253	1.68e-06		-6.4735	0.0016
-17.6133	2.45e-06		-17.6133	2.42e-06		-6.4655	0.00165
-17.6013	3.42e-06		-17.6013	3.38e-06		-6.4565	0.00172
-17.5893	4.64e-06		-17.5893	4.58e-06		-6.4475	0.00181
-17.5773	6.12e-06		-17.5773	6.04e-06		-6.4385	0.00191
-17.5653	7.83e-06		-17.5653	7.72e-06		-6.4305	0.00204
-17.5523	9.74e-06		-17.5523	9.59e-06		-6.4215	0.00219
-17.5403	1.176e-05		-17.5403	1.156e-05		-6.4125	0.00236
-17.5283	1.381e-05		-17.5283	1.354e-05		-6.4035	0.00254
-17.5163	1.577e-05		-17.5163	1.54e-05		-6.3955	0.00274
-17.5043	1.752e-05		-17.5043	1.701e-05		-6.3865	0.00294
-17.4913	1.897e-05		-17.4913	1.827e-05		-6.3775	0.00315
-17.4793	2.006e-05		-17.4793	1.908e-05		-6.3685	0.00336
-17.4673	2.075e-05		-17.4673	1.939e-05		-6.3595	0.00355
-17.4553	2.107e-05		-17.4553	1.919e-05		-6.3515	0.00373
-17.4433	2.11e-05		-17.4433	1.854e-05		-6.3425	0.0039
-17.4303	2.096e-05		-17.4303	1.752e-05		-6.3335	0.00403
-17.4183	2.078e-05		-17.4183	1.625e-05		-6.3245	0.00414
-17.4063	2.069e-05		-17.4063	1.487e-05		-6.3165	0.00421
-17.3943	2.081e-05		-17.3943	1.35e-05		-6.3075	0.00425
-17.3823	2.119e-05		-17.3823	1.224e-05		-6.2985	0.00425
-17.3693	2.184e-05		-17.3693	1.119e-05		-6.2895	0.00422
-17.3573	2.271e-05		-17.3573	1.038e-05		-6.2815	0.00415
-17.3453	2.37e-05		-17.3453	9.82e-06		-6.2725	0.00407
-17.3333	2.466e-05		-17.3333	9.51e-06		-6.2635	0.00396
-17.3213	2.544e-05		-17.3213	9.41e-06		-6.2545	0.00384
-17.3083	2.592e-05		-17.3083	9.49e-06		-6.2465	0.00372
-17.2963	2.6e-05		-17.2963	9.72e-06		-6.2375	0.0036
-17.2843	2.563e-05		-17.2843	1.008e-05		-6.2285	0.00349
-17.2723	2.482e-05		-17.2723	1.057e-05		-6.2195	0.0034
-17.2603	2.366e-05		-17.2603	1.119e-05		-6.2115	0.00334
-17.2483	2.225e-05		-17.2483	1.195e-05		-6.2025	0.00331
-17.2353	2.074e-05		-17.2353	1.286e-05		-6.1935	0.00332
-17.2233	1.927e-05		-17.2233	1.393e-05		-6.1845	0.00337
-17.2113	1.799e-05		-17.2113	1.515e-05		-6.1765	0.00347
-17.1993	1.698e-05		-17.1993	1.65e-05		-6.1675	0.00364
-17.1873	1.632e-05		-17.1873	1.795e-05		-6.1585	0.00386
-17.1743	1.603e-05		-17.1743	1.945e-05		-6.1495	0.00416
-17.1623	1.607e-05		-17.1623	2.095e-05		-6.1415	0.00455
-17.1503	1.638e-05		-17.1503	2.239e-05		-6.1325	0.00503
-17.1383	1.688e-05		-17.1383	2.371e-05		-6.1235	0.00562
-17.1263	1.745e-05		-17.1263	2.486e-05		-6.1145	0.00635
-17.1133	1.8e-05		-17.1133	2.579e-05		-6.1055	0.00722
-17.1013	1.841e-05		-17.1013	2.648e-05		-6.0975	0.00827
-17.0893	1.863e-05		-17.0893	2.69e-05		-6.0885	0.00951
-17.0773	1.859e-05		-17.0773	2.705e-05		-6.0795	0.01099
-17.0653	1.829e-05		-17.0653	2.693e-05		-6.0705	0.01271
-17.0523	1.774e-05		-17.0523	2.659e-05		-6.0625	0.01472
-17.0403	1.698e-05		-17.0403	2.603e-05		-6.0535	0.01705
-17.0283	1.607e-05		-17.0283	2.531e-05		-6.0445	0.01971
-17.0163	1.505e-05		-17.0163	2.445e-05		-6.0355	0.02274
-17.0043	1.399e-05		-17.0043	2.347e-05		-6.0275	0.02614
-16.9913	1.294e-05		-16.9913	2.238e-05		-6.0185	0.02993
-16.9793	1.191e-05		-16.9793	2.119e-05		-6.0095	0.03411
-16.9673	1.093e-05		-16.9673	1.992e-05		-6.0005	0.03867
-16.9553	1e-05		-16.9553	1.856e-05		-5.9925	0.04358
-16.9433	9.11e-06		-16.9433	1.71e-05		-5.9835	0.04884
-16.9313	8.26e-06		-16.9313	1.559e-05		-5.9745	0.05437
-16.9183	7.44e-06		-16.9183	1.402e-05		-5.9655	0.06015
-16.9063	6.67e-06		-16.9063	1.244e-05		-5.9575	0.06613
-16.8943	5.95e-06		-16.8943	1.089e-05		-5.9485	0.07224
-16.8823	5.34e-06		-16.8823	9.43e-06		-5.9395	0.07842
-16.8703	4.87e-06		-16.8703	8.1e-06		-5.9305	0.08465
-16.8573	4.6e-06		-16.8573	6.99e-06		-5.9225	0.09082
-16.8453	4.61e-06		-16.8453	6.15e-06		-5.9135	0.09692
-16.8333	4.97e-06		-16.8333	5.65e-06		-5.9045	0.1029
-16.8213	5.77e-06		-16.8213	5.56e-06		-5.8955	0.10875
-16.8093	7.09e-06		-16.8093	5.96e-06		-5.8875	0.11439
-16.7963	9.01e-06		-16.7963	6.92e-06		-5.8785	0.11986
-16.7843	1.157e-05		-16.7843	8.5e-06		-5.8695	0.1251
-16.7723	1.481e-05		-16.7723	1.076e-05		-5.8605	0.13013
-16.7603	1.871e-05		-16.7603	1.375e-05		-5.8515	0.13493
-16.7483	2.321e-05		-16.7483	1.746e-05		-5.8435	0.13952
-16.7353	2.82e-05		-16.7353	2.185e-05		-5.8345	0.14391
-16.7233	3.349e-05		-16.7233	2.684e-05		-5.8255	0.14813
-16.7113	3.887e-05		-16.7113	3.231e-05		-5.8165	0.15218
-16.6993	4.41e-05		-16.6993	3.801e-05		-5.8085	0.15612
-16.6873	4.888e-05		-16.6873	4.372e-05		-5.7995	0.15999
-16.6743	5.298e-05		-16.6743	4.917e-05		-5.7905	0.16379
-16.6623	5.614e-05		-16.6623	5.405e-05		-5.7815	0.1676
-16.6503	5.819e-05		-16.6503	5.81e-05		-5.7735	0.17141
-16.6383	5.905e-05		-16.6383	6.107e-05		-5.7645	0.17531
-16.6263	5.868e-05		-16.6263	6.284e-05		-5.7555	0.17929
-16.6143	5.716e-05		-16.6143	6.334e-05		-5.7465	0.18339
-16.6013	5.463e-05		-16.6013	6.259e-05		-5.7385	0.18765
-16.5893	5.129e-05		-16.5893	6.074e-05		-5.7295	0.19208
-16.5773	4.741e-05		-16.5773	5.799e-05		-5.7205	0.19671
-16.5653	4.323e-05		-16.5653	5.461e-05		-5.7115	0.20158
-16.5533	3.898e-05		-16.5533	5.087e-05		-5.7035	0.20669
-16.5403	3.49e-05		-16.5403	4.708e-05		-5.6945	0.21209
-16.5283	3.113e-05		-16.5283	4.347e-05		-5.6855	0.21779
-16.5163	2.781e-05		-16.5163	4.027e-05		-5.6765	0.22381
-16.5043	2.497e-05		-16.5043	3.763e-05		-5.6685	0.23016
-16.4923	2.264e-05		-16.4923	3.561e-05		-5.6595	0.23688
-16.4793	2.078e-05		-16.4793	3.424e-05		-5.6505	0.24391
-16.4673	1.934e-05		-16.4673	3.347e-05		-5.6415	0.25128
-16.4553	1.824e-05		-16.4553	3.322e-05		-5.6335	0.25888
-16.4433	1.739e-05		-16.4433	3.339e-05		-5.6245	0.26676
-16.4313	1.672e-05		-16.4313	3.379e-05		-5.6155	0.27477
-16.4183	1.615e-05		-16.4183	3.429e-05		-5.6065	0.28288
-16.4063	1.563e-05		-16.4063	3.474e-05		-5.5975	0.291
-16.3943	1.509e-05		-16.3943	3.501e-05		-5.5895	0.29906
-16.3823	1.452e-05		-16.3823	3.497e-05		-5.5805	0.30695
-16.3703	1.388e-05		-16.3703	3.456e-05		-5.5715	0.31454
-16.3573	1.318e-05		-16.3573	3.374e-05		-5.5625	0.3219
-16.3453	1.242e-05		-16.3453	3.253e-05		-5.5545	0.329
-16.3333	1.163e-05		-16.3333	3.097e-05		-5.5455	0.33568
-16.3213	1.083e-05		-16.3213	2.917e-05		-5.5365	0.34194
-16.3093	1.006e-05		-16.3093	2.723e-05		-5.5275	0.34787
-16.2973	9.35e-06		-16.2973	2.528e-05		-5.5195	0.35353
-16.2843	8.74e-06		-16.2843	2.343e-05		-5.5105	0.35909
-16.2723	8.25e-06		-16.2723	2.181e-05		-5.5015	0.36448
-16.2603	7.9e-06		-16.2603	2.05e-05		-5.4925	0.37
-16.2483	7.69e-06		-16.2483	1.956e-05		-5.4845	0.37575
-16.2363	7.62e-06		-16.2363	1.901e-05		-5.4755	0.382
-16.2233	7.68e-06		-16.2233	1.886e-05		-5.4665	0.38893
-16.2113	7.86e-06		-16.2113	1.907e-05		-5.4575	0.39681
-16.1993	8.13e-06		-16.1993	1.958e-05		-5.4495	0.40587
-16.1873	8.47e-06		-16.1873	2.034e-05		-5.4405	0.4163
-16.1753	8.86e-06		-16.1753	2.125e-05		-5.4315	0.42826
-16.1623	9.25e-06		-16.1623	2.224e-05		-5.4225	0.44183
-16.1503	9.64e-06		-16.1503	2.323e-05		-5.4145	0.45718
-16.1383	9.98e-06		-16.1383	2.413e-05		-5.4055	0.47424
-16.1263	1.027e-05		-16.1263	2.485e-05		-5.3965	0.49277
-16.1143	1.048e-05		-16.1143	2.534e-05		-5.3875	0.51281
-16.1013	1.059e-05		-16.1013	2.553e-05		-5.3795	0.53414
-16.0893	1.06e-05		-16.0893	2.538e-05		-5.3705	0.55641
-16.0773	1.051e-05		-16.0773	2.488e-05		-5.3615	0.5794
-16.0653	1.034e-05		-16.0653	2.403e-05		-5.3525	0.6028
-16.0533	1.009e-05		-16.0533	2.285e-05		-5.3435	0.6262
-16.0413	9.81e-06		-16.0413	2.14e-05		-5.3355	0.6493
-16.0283	9.52e-06		-16.0283	1.976e-05		-5.3265	0.6719
-16.0163	9.26e-06		-16.0163	1.799e-05		-5.3175	0.6938
-16.0043	9.07e-06		-16.0043	1.62e-05		-5.3085	0.7146
-15.9923	8.97e-06		-15.9923	1.446e-05		-5.3005	0.7343
-15.9803	8.99e-06		-15.9803	1.286e-05		-5.2915	0.7528
-15.9673	9.12e-06		-15.9673	1.146e-05		-5.2825	0.77
-15.9553	9.36e-06		-15.9553	1.03e-05		-5.2735	0.786
-15.9433	9.68e-06		-15.9433	9.39e-06		-5.2655	0.8008
-15.9313	1.006e-05		-15.9313	8.75e-06		-5.2565	0.8146
-15.9193	1.047e-05		-15.9193	8.33e-06		-5.2475	0.8275
-15.9063	1.086e-05		-15.9063	8.12e-06		-5.2385	0.8393
-15.8943	1.12e-05		-15.8943	8.05e-06		-5.2305	0.8505
-15.8823	1.148e-05		-15.8823	8.08e-06		-5.2215	0.8611
-15.8703	1.167e-05		-15.8703	8.17e-06		-5.2125	0.8711
-15.8583	1.179e-05		-15.8583	8.26e-06		-5.2035	0.8805
-15.8453	1.184e-05		-15.8453	8.34e-06		-5.1955	0.8898
-15.8333	1.185e-05		-15.8333	8.36e-06		-5.1865	0.8985
-15.8213	1.186e-05		-15.8213	8.34e-06		-5.1775	0.9066
-15.8093	1.191e-05		-15.8093	8.28e-06		-5.1685	0.9143
-15.7973	1.206e-05		-15.7973	8.19e-06		-5.1605	0.9216
-15.7843	1.234e-05		-15.7843	8.1e-06		-5.1515	0.9284
-15.7723	1.281e-05		-15.7723	8.03e-06		-5.1425	0.9348
-15.7603	1.35e-05		-15.7603	8.01e-06		-5.1335	0.9408
-15.7483	1.442e-05		-15.7483	8.06e-06		-5.1255	0.9466
-15.7363	1.557e-05		-15.7363	8.2e-06		-5.1165	0.952
-15.7243	1.694e-05		-15.7243	8.44e-06		-5.1075	0.9572
-15.7113	1.849e-05		-15.7113	8.76e-06		-5.0985	0.9621
-15.6993	2.018e-05		-15.6993	9.17e-06		-5.0895	0.967
-15.6873	2.191e-05		-15.6873	9.65e-06		-5.0815	0.9717
-15.6753	2.363e-05		-15.6753	1.018e-05		-5.0725	0.9764
-15.6633	2.524e-05		-15.6633	1.073e-05		-5.0635	0.9808
-15.6503	2.665e-05		-15.6503	1.13e-05		-5.0545	0.9849
-15.6383	2.78e-05		-15.6383	1.186e-05		-5.0465	0.9888
-15.6263	2.862e-05		-15.6263	1.238e-05		-5.0375	0.9924
-15.6143	2.908e-05		-15.6143	1.286e-05		-5.0285	0.9953
-15.6023	2.917e-05		-15.6023	1.327e-05		-5.0195	0.998
-15.5893	2.89e-05		-15.5893	1.362e-05		-5.0115	1.0001
-15.5773	2.832e-05		-15.5773	1.388e-05		-5.0025	1.0021
-15.5653	2.753e-05		-15.5653	1.407e-05		-4.9935	1.0038
-15.5533	2.661e-05		-15.5533	1.42e-05		-4.9845	1.0052
-15.5413	2.569e-05		-15.5413	1.429e-05		-4.9765	1.0068
-15.5283	2.493e-05		-15.5283	1.437e-05		-4.9675	1.0086
-15.5163	2.443e-05		-15.5163	1.449e-05		-4.9585	1.0106
-15.5043	2.432e-05		-15.5043	1.467e-05		-4.9495	1.0132
-15.4923	2.471e-05		-15.4923	1.499e-05		-4.9415	1.0167
-15.4803	2.563e-05		-15.4803	1.544e-05		-4.9325	1.0206
-15.4673	2.71e-05		-15.4673	1.609e-05		-4.9235	1.0255
-15.4553	2.907e-05		-15.4553	1.692e-05		-4.9145	1.0307
-15.4433	3.141e-05		-15.4433	1.793e-05		-4.9065	1.0365
-15.4313	3.399e-05		-15.4313	1.909e-05		-4.8975	1.0427
-15.4193	3.658e-05		-15.4193	2.036e-05		-4.8885	1.0485
-15.4073	3.9e-05		-15.4073	2.167e-05		-4.8795	1.0543
-15.3943	4.104e-05		-15.3943	2.298e-05		-4.8715	1.0592
-15.3823	4.252e-05		-15.3823	2.422e-05		-4.8625	1.0633
-15.3703	4.334e-05		-15.3703	2.536e-05		-4.8535	1.0661
-15.3583	4.344e-05		-15.3583	2.635e-05		-4.8445	1.0677
-15.3463	4.284e-05		-15.3463	2.721e-05		-4.8355	1.0676
-15.3333	4.165e-05		-15.3333	2.794e-05		-4.8275	1.0657
-15.3213	3.997e-05		-15.3213	2.856e-05		-4.8185	1.0623
-15.3093	3.799e-05		-15.3093	2.908e-05		-4.8095	1.0573
-15.2973	3.585e-05		-15.2973	2.951e-05		-4.8005	1.0508
-15.2853	3.37e-05		-15.2853	2.986e-05		-4.7925	1.0429
-15.2723	3.166e-05		-15.2723	3.013e-05		-4.7835	1.0341
-15.2603	2.978e-05		-15.2603	3.031e-05		-4.7745	1.0244
-15.2483	2.809e-05		-15.2483	3.036e-05		-4.7655	1.014
-15.2363	2.66e-05		-15.2363	3.029e-05		-4.7575	1.0033
-15.2243	2.528e-05		-15.2243	3.005e-05		-4.7485	0.9924
-15.2113	2.412e-05		-15.2113	2.967e-05		-4.7395	0.9813
-15.1993	2.307e-05		-15.1993	2.916e-05		-4.7305	0.9703
-15.1873	2.213e-05		-15.1873	2.856e-05		-4.7225	0.9596
-15.1753	2.13e-05		-15.1753	2.795e-05		-4.7135	0.9489
-15.1633	2.06e-05		-15.1633	2.741e-05		-4.7045	0.9388
-15.1503	2.006e-05		-15.1503	2.703e-05		-4.6955	0.9288
-15.1383	1.973e-05		-15.1383	2.696e-05		-4.6875	0.9189
-15.1263	1.964e-05		-15.1263	2.725e-05		-4.6785	0.9093
-15.1143	1.983e-05		-15.1143	2.804e-05		-4.6695	0.9
-15.1023	2.032e-05		-15.1023	2.939e-05		-4.6605	0.8909
-15.0903	2.111e-05		-15.0903	3.131e-05		-4.6525	0.8822
-15.0773	2.219e-05		-15.0773	3.379e-05		-4.6435	0.8732
-15.0653	2.35e-05		-15.0653	3.677e-05		-4.6345	0.86422
-15.0533	2.499e-05		-15.0533	4.012e-05		-4.6255	0.85509
-15.0413	2.658e-05		-15.0413	4.37e-05		-4.6175	0.84569
-15.0293	2.815e-05		-15.0293	4.73e-05		-4.6085	0.83574
-15.0163	2.964e-05		-15.0163	5.073e-05		-4.5995	0.82499
-15.0043	3.093e-05		-15.0043	5.378e-05		-4.5905	0.81326
-14.9923	3.196e-05		-14.9923	5.629e-05		-4.5815	0.8006
-14.9803	3.266e-05		-14.9803	5.809e-05		-4.5735	0.78675
-14.9683	3.301e-05		-14.9683	5.91e-05		-4.5645	0.77159
-14.9553	3.302e-05		-14.9553	5.93e-05		-4.5555	0.75525
-14.9433	3.27e-05		-14.9433	5.87e-05		-4.5465	0.73779
-14.9313	3.21e-05		-14.9313	5.739e-05		-4.5385	0.71957
-14.9193	3.129e-05		-14.9193	5.55e-05		-4.5295	0.70075
-14.9073	3.033e-05		-14.9073	5.317e-05		-4.5205	0.68185
-14.8943	2.929e-05		-14.8943	5.056e-05		-4.5115	0.66323
-14.8823	2.821e-05		-14.8823	4.783e-05		-4.5035	0.6456
-14.8703	2.714e-05		-14.8703	4.509e-05		-4.4945	0.62941
-14.8583	2.608e-05		-14.8583	4.243e-05		-4.4855	0.61479
-14.8463	2.504e-05		-14.8463	3.99e-05		-4.4765	0.60233
-14.8333	2.4e-05		-14.8333	3.751e-05		-4.4685	0.59258
-14.8213	2.292e-05		-14.8213	3.526e-05		-4.4595	0.58511
-14.8093	2.179e-05		-14.8093	3.309e-05		-4.4505	0.58033
-14.7973	2.057e-05		-14.7973	3.095e-05		-4.4415	0.57794
-14.7853	1.926e-05		-14.7853	2.883e-05		-4.4335	0.57775
-14.7733	1.787e-05		-14.7733	2.669e-05		-4.4245	0.57947
-14.7603	1.641e-05		-14.7603	2.452e-05		-4.4155	0.58253
-14.7483	1.491e-05		-14.7483	2.235e-05		-4.4065	0.58651
-14.7363	1.343e-05		-14.7363	2.024e-05		-4.3985	0.59104
-14.7243	1.201e-05		-14.7243	1.822e-05		-4.3895	0.59612
-14.7123	1.069e-05		-14.7123	1.637e-05		-4.3805	0.60098
-14.6993	9.51e-06		-14.6993	1.473e-05		-4.3715	0.60592
-14.6873	8.51e-06		-14.6873	1.335e-05		-4.3635	0.61077
-14.6753	7.68e-06		-14.6753	1.226e-05		-4.3545	0.61553
-14.6633	7.05e-06		-14.6633	1.147e-05		-4.3455	0.62051
-14.6513	6.6e-06		-14.6513	1.096e-05		-4.3365	0.62602
-14.6383	6.32e-06		-14.6383	1.071e-05		-4.3275	0.63232
-14.6263	6.18e-06		-14.6263	1.07e-05		-4.3195	0.63947
-14.6143	6.16e-06		-14.6143	1.087e-05		-4.3105	0.64805
-14.6023	6.24e-06		-14.6023	1.12e-05		-4.3015	0.65794
-14.5903	6.4e-06		-14.5903	1.164e-05		-4.2925	0.66944
-14.5773	6.61e-06		-14.5773	1.216e-05		-4.2845	0.68242
-14.5653	6.86e-06		-14.5653	1.275e-05		-4.2755	0.69688
-14.5533	7.15e-06		-14.5533	1.339e-05		-4.2665	0.71243
-14.5413	7.46e-06		-14.5413	1.407e-05		-4.2575	0.72905
-14.5293	7.8e-06		-14.5293	1.481e-05		-4.2495	0.74622
-14.5173	8.17e-06		-14.5173	1.56e-05		-4.2405	0.7637
-14.5043	8.58e-06		-14.5043	1.646e-05		-4.2315	0.7811
-14.4923	9.03e-06		-14.4923	1.74e-05		-4.2225	0.79806
-14.4803	9.52e-06		-14.4803	1.84e-05		-4.2145	0.81412
-14.4683	1.006e-05		-14.4683	1.948e-05		-4.2055	0.82925
-14.4563	1.063e-05		-14.4563	2.061e-05		-4.1965	0.84289
-14.4433	1.124e-05		-14.4433	2.179e-05		-4.1875	0.85504
-14.4313	1.186e-05		-14.4313	2.298e-05		-4.1795	0.86539
-14.4193	1.247e-05		-14.4193	2.414e-05		-4.1705	0.87378
-14.4073	1.306e-05		-14.4073	2.524e-05		-4.1615	0.8799
-14.3953	1.359e-05		-14.3953	2.624e-05		-4.1525	0.88371
-14.3823	1.404e-05		-14.3823	2.709e-05		-4.1445	0.88499
-14.3703	1.44e-05		-14.3703	2.776e-05		-4.1355	0.88348
-14.3583	1.464e-05		-14.3583	2.821e-05		-4.1265	0.879
-14.3463	1.476e-05		-14.3463	2.845e-05		-4.1175	0.87136
-14.3343	1.476e-05		-14.3343	2.847e-05		-4.1095	0.86059
-14.3213	1.465e-05		-14.3213	2.828e-05		-4.1005	0.8463
-14.3093	1.445e-05		-14.3093	2.791e-05		-4.0915	0.82887
-14.2973	1.42e-05		-14.2973	2.74e-05		-4.0825	0.80806
-14.2853	1.393e-05		-14.2853	2.678e-05		-4.0735	0.78395
-14.2733	1.366e-05		-14.2733	2.612e-05		-4.0655	0.75704
-14.2603	1.344e-05		-14.2603	2.543e-05		-4.0565	0.72759
-14.2483	1.328e-05		-14.2483	2.478e-05		-4.0475	0.69587
-14.2363	1.319e-05		-14.2363	2.416e-05		-4.0385	0.66277
-14.2243	1.317e-05		-14.2243	2.36e-05		-4.0305	0.62884
-14.2123	1.322e-05		-14.2123	2.309e-05		-4.0215	0.59475
-14.2003	1.332e-05		-14.2003	2.262e-05		-4.0125	0.56137
-14.1873	1.343e-05		-14.1873	2.217e-05		-4.0035	0.52967
-14.1753	1.352e-05		-14.1753	2.17e-05		-3.9955	0.50048
-14.1633	1.356e-05		-14.1633	2.12e-05		-3.9865	0.4748
-14.1513	1.352e-05		-14.1513	2.064e-05		-3.9775	0.45365
-14.1393	1.336e-05		-14.1393	1.998e-05		-3.9685	0.43773
-14.1263	1.308e-05		-14.1263	1.923e-05		-3.9605	0.42798
-14.1143	1.267e-05		-14.1143	1.838e-05		-3.9515	0.42525
-14.1023	1.212e-05		-14.1023	1.743e-05		-3.9425	0.43004
-14.0903	1.144e-05		-14.0903	1.64e-05		-3.9335	0.44304
-14.0783	1.068e-05		-14.0783	1.531e-05		-3.9255	0.46449
-14.0653	9.83e-06		-14.0653	1.418e-05		-3.9165	0.49439
-14.0533	8.95e-06		-14.0533	1.305e-05		-3.9075	0.533
-14.0413	8.06e-06		-14.0413	1.195e-05		-3.8985	0.57967
-14.0293	7.18e-06		-14.0293	1.089e-05		-3.8905	0.6339
-14.0173	6.35e-06		-14.0173	9.9e-06		-3.8815	0.69492
-14.0043	5.57e-06		-14.0043	8.99e-06		-3.8725	0.76158
-13.9923	4.86e-06		-13.9923	8.16e-06		-3.8635	0.83243
-13.9803	4.23e-06		-13.9803	7.41e-06		-3.8545	0.9064
-13.9683	3.67e-06		-13.9683	6.75e-06		-3.8465	0.9817
-13.9563	3.19e-06		-13.9563	6.18e-06		-3.8375	1.0567
-13.9433	2.77e-06		-13.9433	5.67e-06		-3.8285	1.1297
-13.9313	2.41e-06		-13.9313	5.24e-06		-3.8195	1.1995
-13.9193	2.11e-06		-13.9193	4.86e-06		-3.8115	1.2643
-13.9073	1.86e-06		-13.9073	4.54e-06		-3.8025	1.3234
-13.8953	1.65e-06		-13.8953	4.27e-06		-3.7935	1.3759
-13.8833	1.48e-06		-13.8833	4.05e-06		-3.7845	1.4209
-13.8703	1.35e-06		-13.8703	3.87e-06		-3.7765	1.4584
-13.8583	1.26e-06		-13.8583	3.73e-06		-3.7675	1.4882
-13.8463	1.2e-06		-13.8463	3.63e-06		-3.7585	1.5106
-13.8343	1.17e-06		-13.8343	3.59e-06		-3.7495	1.5261
-13.8223	1.18e-06		-13.8223	3.62e-06		-3.7415	1.5354
-13.8093	1.23e-06		-13.8093	3.71e-06		-3.7325	1.5391
-13.7973	1.32e-06		-13.7973	3.9e-06		-3.7235	1.5378
-13.7853	1.45e-06		-13.7853	4.2e-06		-3.7145	1.5326
-13.7733	1.64e-06		-13.7733	4.63e-06		-3.7065	1.5242
-13.7613	1.88e-06		-13.7613	5.19e-06		-3.6975	1.5132
-13.7483	2.18e-06		-13.7483	5.92e-06		-3.6885	1.5002
-13.7363	2.54e-06		-13.7363	6.8e-06		-3.6795	1.4856
-13.7243	2.96e-06		-13.7243	7.85e-06		-3.6715	1.4699
-13.7123	3.42e-06		-13.7123	9.05e-06		-3.6625	1.4531
-13.7003	3.94e-06		-13.7003	1.038e-05		-3.6535	1.4356
-13.6873	4.5e-06		-13.6873	1.181e-05		-3.6445	1.4173
-13.6753	5.08e-06		-13.6753	1.332e-05		-3.6365	1.3983
-13.6633	5.68e-06		-13.6633	1.486e-05		-3.6275	1.3786
-13.6513	6.28e-06		-13.6513	1.64e-05		-3.6185	1.3578
-13.6393	6.88e-06		-13.6393	1.789e-05		-3.6095	1.3359
-13.6263	7.45e-06		-13.6263	1.929e-05		-3.6005	1.313
-13.6143	7.98e-06		-13.6143	2.058e-05		-3.5925	1.2887
-13.6023	8.46e-06		-13.6023	2.173e-05		-3.5835	1.2629
-13.5903	8.9e-06		-13.5903	2.272e-05		-3.5745	1.2358
-13.5783	9.28e-06		-13.5783	2.357e-05		-3.5655	1.2072
-13.5663	9.61e-06		-13.5663	2.425e-05		-3.5575	1.1771
-13.5533	9.88e-06		-13.5533	2.48e-05		-3.5485	1.1458
-13.5413	1.011e-05		-13.5413	2.522e-05		-3.5395	1.1132
-13.5293	1.029e-05		-13.5293	2.554e-05		-3.5305	1.0797
-13.5173	1.043e-05		-13.5173	2.575e-05		-3.5225	1.0452
-13.5053	1.055e-05		-13.5053	2.593e-05		-3.5135	1.0103
-13.4923	1.064e-05		-13.4923	2.605e-05		-3.5045	0.9754
-13.4803	1.073e-05		-13.4803	2.615e-05		-3.4955	0.9407
-13.4683	1.08e-05		-13.4683	2.624e-05		-3.4875	0.9066
-13.4563	1.088e-05		-13.4563	2.634e-05		-3.4785	0.8736
-13.4443	1.096e-05		-13.4443	2.642e-05		-3.4695	0.842
-13.4313	1.105e-05		-13.4313	2.651e-05		-3.4605	0.8124
-13.4193	1.114e-05		-13.4193	2.659e-05		-3.4525	0.7851
-13.4073	1.124e-05		-13.4073	2.665e-05		-3.4435	0.7602
-13.3953	1.134e-05		-13.3953	2.666e-05		-3.4345	0.7384
-13.3833	1.143e-05		-13.3833	2.662e-05		-3.4255	0.72005
-13.3703	1.15e-05		-13.3703	2.65e-05		-3.4175	0.7051
-13.3583	1.156e-05		-13.3583	2.631e-05		-3.4085	0.69388
-13.3463	1.159e-05		-13.3463	2.603e-05		-3.3995	0.68648
-13.3343	1.158e-05		-13.3343	2.567e-05		-3.3905	0.68285
-13.3223	1.155e-05		-13.3223	2.524e-05		-3.3825	0.6831
-13.3093	1.148e-05		-13.3093	2.473e-05		-3.3735	0.68705
-13.2973	1.137e-05		-13.2973	2.418e-05		-3.3645	0.69469
-13.2853	1.124e-05		-13.2853	2.358e-05		-3.3555	0.7058
-13.2733	1.11e-05		-13.2733	2.298e-05		-3.3465	0.7201
-13.2613	1.096e-05		-13.2613	2.237e-05		-3.3385	0.7372
-13.2493	1.082e-05		-13.2493	2.179e-05		-3.3295	0.7571
-13.2363	1.071e-05		-13.2363	2.123e-05		-3.3205	0.7792
-13.2243	1.062e-05		-13.2243	2.073e-05		-3.3115	0.8033
-13.2123	1.058e-05		-13.2123	2.029e-05		-3.3035	0.8293
-13.2003	1.056e-05		-13.2003	1.989e-05		-3.2945	0.8567
-13.1883	1.058e-05		-13.1883	1.955e-05		-3.2855	0.8854
-13.1753	1.062e-05		-13.1753	1.924e-05		-3.2765	0.9151
-13.1633	1.067e-05		-13.1633	1.896e-05		-3.2685	0.9458
-13.1513	1.073e-05		-13.1513	1.87e-05		-3.2595	0.9771
-13.1393	1.078e-05		-13.1393	1.843e-05		-3.2505	1.0093
-13.1273	1.084e-05		-13.1273	1.814e-05		-3.2415	1.042
-13.1143	1.088e-05		-13.1143	1.783e-05		-3.2335	1.0756
-13.1023	1.092e-05		-13.1023	1.749e-05		-3.2245	1.1099
-13.0903	1.098e-05		-13.0903	1.713e-05		-3.2155	1.1455
-13.0783	1.105e-05		-13.0783	1.674e-05		-3.2065	1.1823
-13.0663	1.114e-05		-13.0663	1.635e-05		-3.1985	1.2206
-13.0533	1.126e-05		-13.0533	1.595e-05		-3.1895	1.2607
-13.0413	1.142e-05		-13.0413	1.557e-05		-3.1805	1.3026
-13.0293	1.16e-05		-13.0293	1.52e-05		-3.1715	1.3466
-13.0173	1.18e-05		-13.0173	1.487e-05		-3.1635	1.3922
-13.0053	1.2e-05		-13.0053	1.458e-05		-3.1545	1.4396
-12.9933	1.222e-05		-12.9933	1.434e-05		-3.1455	1.488
-12.9803	1.243e-05		-12.9803	1.416e-05		-3.1365	1.5367
-12.9683	1.265e-05		-12.9683	1.404e-05		-3.1285	1.5854
-12.9563	1.287e-05		-12.9563	1.399e-05		-3.1195	1.6324
-12.9443	1.311e-05		-12.9443	1.4e-05		-3.1105	1.677
-12.9323	1.335e-05		-12.9323	1.408e-05		-3.1015	1.7179
-12.9193	1.361e-05		-12.9193	1.421e-05		-3.0925	1.7537
-12.9073	1.387e-05		-12.9073	1.438e-05		-3.0845	1.7835
-12.8953	1.413e-05		-12.8953	1.457e-05		-3.0755	1.8062
-12.8833	1.437e-05		-12.8833	1.474e-05		-3.0665	1.8208
-12.8713	1.456e-05		-12.8713	1.49e-05		-3.0575	1.827
-12.8583	1.471e-05		-12.8583	1.501e-05		-3.0495	1.8242
-12.8463	1.48e-05		-12.8463	1.509e-05		-3.0405	1.8127
-12.8343	1.485e-05		-12.8343	1.512e-05		-3.0315	1.7928
-12.8223	1.487e-05		-12.8223	1.513e-05		-3.0225	1.7653
-12.8103	1.487e-05		-12.8103	1.514e-05		-3.0145	1.7312
-12.7973	1.49e-05		-12.7973	1.516e-05		-3.0055	1.6912
-12.7853	1.496e-05		-12.7853	1.521e-05		-2.9965	1.6472
-12.7733	1.508e-05		-12.7733	1.529e-05		-2.9875	1.6003
-12.7613	1.524e-05		-12.7613	1.541e-05		-2.9795	1.5521
-12.7493	1.546e-05		-12.7493	1.557e-05		-2.9705	1.5037
-12.7363	1.57e-05		-12.7363	1.574e-05		-2.9615	1.4566
-12.7243	1.594e-05		-12.7243	1.591e-05		-2.9525	1.4116
-12.7123	1.616e-05		-12.7123	1.606e-05		-2.9445	1.3702
-12.7003	1.633e-05		-12.7003	1.619e-05		-2.9355	1.3325
-12.6883	1.645e-05		-12.6883	1.628e-05		-2.9265	1.2994
-12.6763	1.651e-05		-12.6763	1.636e-05		-2.9175	1.2711
-12.6633	1.653e-05		-12.6633	1.642e-05		-2.9095	1.2478
-12.6513	1.652e-05		-12.6513	1.648e-05		-2.9005	1.2298
-12.6393	1.649e-05		-12.6393	1.657e-05		-2.8915	1.2165
-12.6273	1.646e-05		-12.6273	1.668e-05		-2.8825	1.2079
-12.6153	1.644e-05		-12.6153	1.684e-05		-2.8745	1.2041
-12.6023	1.641e-05		-12.6023	1.703e-05		-2.8655	1.2043
-12.5903	1.637e-05		-12.5903	1.727e-05		-2.8565	1.2087
-12.5783	1.632e-05		-12.5783	1.755e-05		-2.8475	1.2166
-12.5663	1.625e-05		-12.5663	1.786e-05		-2.8385	1.2279
-12.5543	1.615e-05		-12.5543	1.822e-05		-2.8305	1.2423
-12.5413	1.603e-05		-12.5413	1.863e-05		-2.8215	1.2599
-12.5293	1.59e-05		-12.5293	1.911e-05		-2.8125	1.2803
-12.5173	1.577e-05		-12.5173	1.965e-05		-2.8035	1.3031
-12.5053	1.566e-05		-12.5053	2.027e-05		-2.7955	1.3288
-12.4933	1.559e-05		-12.4933	2.097e-05		-2.7865	1.3568
-12.4803	1.559e-05		-12.4803	2.174e-05		-2.7775	1.3877
-12.4683	1.565e-05		-12.4683	2.257e-05		-2.7685	1.4208
-12.4563	1.576e-05		-12.4563	2.344e-05		-2.7605	1.457
-12.4443	1.595e-05		-12.4443	2.434e-05		-2.7515	1.4957
-12.4323	1.618e-05		-12.4323	2.523e-05		-2.7425	1.5373
-12.4193	1.646e-05		-12.4193	2.61e-05		-2.7335	1.5817
-12.4073	1.677e-05		-12.4073	2.694e-05		-2.7255	1.629
-12.3953	1.709e-05		-12.3953	2.772e-05		-2.7165	1.6792
-12.3833	1.743e-05		-12.3833	2.844e-05		-2.7075	1.7322
-12.3713	1.777e-05		-12.3713	2.908e-05		-2.6985	1.7878
-12.3593	1.812e-05		-12.3593	2.966e-05		-2.6905	1.846
-12.3463	1.847e-05		-12.3463	3.018e-05		-2.6815	1.906
-12.3343	1.885e-05		-12.3343	3.063e-05		-2.6725	1.9675
-12.3223	1.926e-05		-12.3223	3.106e-05		-2.6635	2.0301
-12.3103	1.97e-05		-12.3103	3.145e-05		-2.6555	2.0929
-12.2983	2.019e-05		-12.2983	3.182e-05		-2.6465	2.155
-12.2853	2.074e-05		-12.2853	3.218e-05		-2.6375	2.2152
-12.2733	2.133e-05		-12.2733	3.252e-05		-2.6285	2.2728
-12.2613	2.195e-05		-12.2613	3.283e-05		-2.6205	2.3265
-12.2493	2.259e-05		-12.2493	3.308e-05		-2.6115	2.3755
-12.2373	2.322e-05		-12.2373	3.322e-05		-2.6025	2.4184
-12.2243	2.379e-05		-12.2243	3.324e-05		-2.5935	2.4548
-12.2123	2.427e-05		-12.2123	3.308e-05		-2.5845	2.4837
-12.2003	2.462e-05		-12.2003	3.272e-05		-2.5765	2.5049
-12.1883	2.481e-05		-12.1883	3.212e-05		-2.5675	2.5182
-12.1763	2.481e-05		-12.1763	3.128e-05		-2.5585	2.5236
-12.1633	2.465e-05		-12.1633	3.023e-05		-2.5495	2.5217
-12.1513	2.431e-05		-12.1513	2.899e-05		-2.5415	2.5128
-12.1393	2.383e-05		-12.1393	2.764e-05		-2.5325	2.4982
-12.1273	2.326e-05		-12.1273	2.624e-05		-2.5235	2.4784
-12.1153	2.267e-05		-12.1153	2.489e-05		-2.5145	2.4548
-12.1023	2.211e-05		-12.1023	2.367e-05		-2.5065	2.4279
-12.0903	2.164e-05		-12.0903	2.266e-05		-2.4975	2.3991
-12.0783	2.134e-05		-12.0783	2.194e-05		-2.4885	2.3687
-12.0663	2.124e-05		-12.0663	2.155e-05		-2.4795	2.3376
-12.0543	2.138e-05		-12.0543	2.151e-05		-2.4715	2.3059
-12.0423	2.177e-05		-12.0423	2.183e-05		-2.4625	2.2736
-12.0293	2.239e-05		-12.0293	2.247e-05		-2.4535	2.2411
-12.0173	2.324e-05		-12.0173	2.339e-05		-2.4445	2.2079
-12.0053	2.425e-05		-12.0053	2.452e-05		-2.4365	2.1734
-11.9933	2.538e-05		-11.9933	2.579e-05		-2.4275	2.1378
-11.9813	2.657e-05		-11.9813	2.711e-05		-2.4185	2.1009
-11.9683	2.774e-05		-11.9683	2.84e-05		-2.4095	2.0625
-11.9563	2.883e-05		-11.9563	2.96e-05		-2.4015	2.0224
-11.9443	2.98e-05		-11.9443	3.062e-05		-2.3925	1.9815
-11.9323	3.058e-05		-11.9323	3.141e-05		-2.3835	1.9403
-11.9203	3.113e-05		-11.9203	3.193e-05		-2.3745	1.8994
-11.9073	3.145e-05		-11.9073	3.213e-05		-2.3665	1.8596
-11.8953	3.153e-05		-11.8953	3.205e-05		-2.3575	1.8219
-11.8833	3.138e-05		-11.8833	3.166e-05		-2.3485	1.7877
-11.8713	3.105e-05		-11.8713	3.1e-05		-2.3395	1.7572
-11.8593	3.058e-05		-11.8593	3.013e-05		-2.3305	1.7313
-11.8463	3.005e-05		-11.8463	2.91e-05		-2.3225	1.7106
-11.8343	2.952e-05		-11.8343	2.797e-05		-2.3135	1.6949
-11.8223	2.906e-05		-11.8223	2.683e-05		-2.3045	1.6841
-11.8103	2.875e-05		-11.8103	2.574e-05		-2.2955	1.6778
-11.7983	2.865e-05		-11.7983	2.476e-05		-2.2875	1.675
-11.7853	2.88e-05		-11.7853	2.394e-05		-2.2785	1.6746
-11.7733	2.922e-05		-11.7733	2.333e-05		-2.2695	1.676
-11.7613	2.992e-05		-11.7613	2.297e-05		-2.2605	1.6775
-11.7493	3.091e-05		-11.7493	2.286e-05		-2.2525	1.6783
-11.7373	3.215e-05		-11.7373	2.302e-05		-2.2435	1.6772
-11.7253	3.361e-05		-11.7253	2.345e-05		-2.2345	1.6738
-11.7123	3.524e-05		-11.7123	2.413e-05		-2.2255	1.6672
-11.7003	3.701e-05		-11.7003	2.505e-05		-2.2175	1.6575
-11.6883	3.885e-05		-11.6883	2.618e-05		-2.2085	1.6446
-11.6763	4.071e-05		-11.6763	2.748e-05		-2.1995	1.6287
-11.6643	4.253e-05		-11.6643	2.892e-05		-2.1905	1.61
-11.6513	4.427e-05		-11.6513	3.044e-05		-2.1825	1.5894
-11.6393	4.585e-05		-11.6393	3.2e-05		-2.1735	1.5675
-11.6273	4.725e-05		-11.6273	3.354e-05		-2.1645	1.5448
-11.6153	4.842e-05		-11.6153	3.502e-05		-2.1555	1.5221
-11.6033	4.931e-05		-11.6033	3.637e-05		-2.1475	1.5
-11.5903	4.99e-05		-11.5903	3.754e-05		-2.1385	1.4792
-11.5783	5.016e-05		-11.5783	3.851e-05		-2.1295	1.4599
-11.5663	5.005e-05		-11.5663	3.92e-05		-2.1205	1.4427
-11.5543	4.958e-05		-11.5543	3.961e-05		-2.1125	1.4279
-11.5423	4.875e-05		-11.5423	3.972e-05		-2.1035	1.4158
-11.5293	4.757e-05		-11.5293	3.951e-05		-2.0945	1.4064
-11.5173	4.607e-05		-11.5173	3.899e-05		-2.0855	1.4001
-11.5053	4.434e-05		-11.5053	3.818e-05		-2.0765	1.3969
-11.4933	4.242e-05		-11.4933	3.713e-05		-2.0685	1.3968
-11.4813	4.043e-05		-11.4813	3.591e-05		-2.0595	1.3997
-11.4693	3.845e-05		-11.4693	3.456e-05		-2.0505	1.4057
-11.4563	3.661e-05		-11.4563	3.316e-05		-2.0415	1.4144
-11.4443	3.498e-05		-11.4443	3.179e-05		-2.0335	1.4255
-11.4323	3.363e-05		-11.4323	3.051e-05		-2.0245	1.4387
-11.4203	3.261e-05		-11.4203	2.939e-05		-2.0155	1.4534
-11.4083	3.195e-05		-11.4083	2.845e-05		-2.0065	1.4692
-11.3953	3.164e-05		-11.3953	2.774e-05		-1.9985	1.485
-11.3833	3.165e-05		-11.3833	2.723e-05		-1.9895	1.5004
-11.3713	3.194e-05		-11.3713	2.693e-05		-1.9805	1.5141
-11.3593	3.247e-05		-11.3593	2.679e-05		-1.9715	1.5257
-11.3473	3.32e-05		-11.3473	2.678e-05		-1.9635	1.5343
-11.3343	3.406e-05		-11.3343	2.688e-05		-1.9545	1.5392
-11.3223	3.503e-05		-11.3223	2.704e-05		-1.9455	1.5397
-11.3103	3.606e-05		-11.3103	2.723e-05		-1.9365	1.5355
-11.2983	3.714e-05		-11.2983	2.741e-05		-1.9285	1.5266
-11.2863	3.822e-05		-11.2863	2.758e-05		-1.9195	1.5127
-11.2733	3.929e-05		-11.2733	2.769e-05		-1.9105	1.4944
-11.2613	4.03e-05		-11.2613	2.774e-05		-1.9015	1.472
-11.2493	4.122e-05		-11.2493	2.77e-05		-1.8935	1.4461
-11.2373	4.205e-05		-11.2373	2.759e-05		-1.8845	1.4173
-11.2253	4.274e-05		-11.2253	2.739e-05		-1.8755	1.3867
-11.2123	4.33e-05		-11.2123	2.712e-05		-1.8665	1.355
-11.2003	4.37e-05		-11.2003	2.68e-05		-1.8585	1.3232
-11.1883	4.397e-05		-11.1883	2.645e-05		-1.8495	1.2919
-11.1763	4.411e-05		-11.1763	2.611e-05		-1.8405	1.2621
-11.1643	4.415e-05		-11.1643	2.578e-05		-1.8315	1.2344
-11.1523	4.41e-05		-11.1523	2.551e-05		-1.8225	1.209
-11.1393	4.398e-05		-11.1393	2.531e-05		-1.8145	1.1865
-11.1273	4.382e-05		-11.1273	2.517e-05		-1.8055	1.1669
-11.1153	4.362e-05		-11.1153	2.51e-05		-1.7965	1.1504
-11.1033	4.338e-05		-11.1033	2.507e-05		-1.7875	1.1368
-11.0913	4.312e-05		-11.0913	2.507e-05		-1.7795	1.1261
-11.0783	4.283e-05		-11.0783	2.506e-05		-1.7705	1.118
-11.0663	4.252e-05		-11.0663	2.504e-05		-1.7615	1.1121
-11.0543	4.22e-05		-11.0543	2.498e-05		-1.7525	1.1081
-11.0423	4.19e-05		-11.0423	2.489e-05		-1.7445	1.1056
-11.0303	4.164e-05		-11.0303	2.477e-05		-1.7355	1.1045
-11.0173	4.147e-05		-11.0173	2.466e-05		-1.7265	1.1044
-11.0053	4.138e-05		-11.0053	2.456e-05		-1.7175	1.1053
-10.9933	4.144e-05		-10.9933	2.45e-05		-1.7095	1.1067
-10.9813	4.164e-05		-10.9813	2.452e-05		-1.7005	1.1088
-10.9693	4.199e-05		-10.9693	2.462e-05		-1.6915	1.1111
-10.9563	4.249e-05		-10.9563	2.48e-05		-1.6825	1.114
-10.9443	4.31e-05		-10.9443	2.506e-05		-1.6745	1.117
-10.9323	4.378e-05		-10.9323	2.537e-05		-1.6655	1.1206
-10.9203	4.446e-05		-10.9203	2.572e-05		-1.6565	1.1243
-10.9083	4.51e-05		-10.9083	2.608e-05		-1.6475	1.1285
-10.8953	4.566e-05		-10.8953	2.64e-05		-1.6395	1.133
-10.8833	4.603e-05		-10.8833	2.669e-05		-1.6305	1.1374
-10.8713	4.622e-05		-10.8713	2.692e-05		-1.6215	1.1422
-10.8593	4.616e-05		-10.8593	2.71e-05		-1.6125	1.1471
-10.8473	4.585e-05		-10.8473	2.723e-05		-1.6045	1.1522
-10.8353	4.53e-05		-10.8353	2.731e-05		-1.5955	1.1575
-10.8223	4.453e-05		-10.8223	2.739e-05		-1.5865	1.1628
-10.8103	4.361e-05		-10.8103	2.746e-05		-1.5775	1.1685
-10.7983	4.256e-05		-10.7983	2.755e-05		-1.5685	1.1744
-10.7863	4.147e-05		-10.7863	2.767e-05		-1.5605	1.1807
-10.7743	4.039e-05		-10.7743	2.782e-05		-1.5515	1.1872
-10.7613	3.936e-05		-10.7613	2.799e-05		-1.5425	1.1944
-10.7493	3.841e-05		-10.7493	2.816e-05		-1.5335	1.2021
-10.7373	3.756e-05		-10.7373	2.833e-05		-1.5255	1.2106
-10.7253	3.68e-05		-10.7253	2.845e-05		-1.5165	1.2198
-10.7133	3.61e-05		-10.7133	2.851e-05		-1.5075	1.2302
-10.7003	3.543e-05		-10.7003	2.847e-05		-1.4985	1.2418
-10.6883	3.474e-05		-10.6883	2.831e-05		-1.4905	1.2549
-10.6763	3.401e-05		-10.6763	2.802e-05		-1.4815	1.2698
-10.6643	3.321e-05		-10.6643	2.759e-05		-1.4725	1.287
-10.6523	3.232e-05		-10.6523	2.702e-05		-1.4635	1.3064
-10.6393	3.133e-05		-10.6393	2.635e-05		-1.4555	1.3287
-10.6273	3.024e-05		-10.6273	2.559e-05		-1.4465	1.3542
-10.6153	2.907e-05		-10.6153	2.477e-05		-1.4375	1.3832
-10.6033	2.782e-05		-10.6033	2.395e-05		-1.4285	1.4161
-10.5913	2.654e-05		-10.5913	2.316e-05		-1.4205	1.4527
-10.5783	2.524e-05		-10.5783	2.243e-05		-1.4115	1.4931
-10.5663	2.395e-05		-10.5663	2.181e-05		-1.4025	1.5373
-10.5543	2.272e-05		-10.5543	2.132e-05		-1.3935	1.5848
-10.5423	2.159e-05		-10.5423	2.099e-05		-1.3855	1.6352
-10.5303	2.059e-05		-10.5303	2.084e-05		-1.3765	1.688
-10.5183	1.975e-05		-10.5183	2.09e-05		-1.3675	1.7425
-10.5053	1.914e-05		-10.5053	2.117e-05		-1.3585	1.7977
-10.4933	1.877e-05		-10.4933	2.166e-05		-1.3495	1.853
-10.4813	1.87e-05		-10.4813	2.242e-05		-1.3415	1.9071
-10.4693	1.894e-05		-10.4693	2.344e-05		-1.3325	1.9596
-10.4573	1.952e-05		-10.4573	2.473e-05		-1.3235	2.0092
-10.4443	2.044e-05		-10.4443	2.633e-05		-1.3145	2.0555
-10.4323	2.17e-05		-10.4323	2.82e-05		-1.3065	2.0978
-10.4203	2.326e-05		-10.4203	3.032e-05		-1.2975	2.1355
-10.4083	2.507e-05		-10.4083	3.268e-05		-1.2885	2.1682
-10.3963	2.707e-05		-10.3963	3.517e-05		-1.2795	2.196
-10.3833	2.921e-05		-10.3833	3.777e-05		-1.2715	2.2185
-10.3713	3.138e-05		-10.3713	4.036e-05		-1.2625	2.2363
-10.3593	3.348e-05		-10.3593	4.285e-05		-1.2535	2.2494
-10.3473	3.546e-05		-10.3473	4.515e-05		-1.2445	2.2585
-10.3353	3.723e-05		-10.3353	4.721e-05		-1.2365	2.2642
-10.3223	3.874e-05		-10.3223	4.894e-05		-1.2275	2.2676
-10.3103	3.994e-05		-10.3103	5.033e-05		-1.2185	2.2694
-10.2983	4.085e-05		-10.2983	5.138e-05		-1.2095	2.2707
-10.2863	4.149e-05		-10.2863	5.211e-05		-1.2015	2.2725
-10.2743	4.189e-05		-10.2743	5.256e-05		-1.1925	2.2759
-10.2613	4.214e-05		-10.2613	5.281e-05		-1.1835	2.2819
-10.2493	4.232e-05		-10.2493	5.291e-05		-1.1745	2.2913
-10.2373	4.253e-05		-10.2373	5.293e-05		-1.1665	2.3042
-10.2253	4.284e-05		-10.2253	5.294e-05		-1.1575	2.3211
-10.2133	4.331e-05		-10.2133	5.3e-05		-1.1485	2.3418
-10.2013	4.397e-05		-10.2013	5.311e-05		-1.1395	2.3659
-10.1883	4.483e-05		-10.1883	5.329e-05		-1.1315	2.3926
-10.1763	4.582e-05		-10.1763	5.352e-05		-1.1225	2.4202
-10.1643	4.687e-05		-10.1643	5.376e-05		-1.1135	2.4478
-10.1523	4.787e-05		-10.1523	5.393e-05		-1.1045	2.4736
-10.1403	4.872e-05		-10.1403	5.401e-05		-1.0955	2.4956
-10.1273	4.929e-05		-10.1273	5.39e-05		-1.0875	2.5124
-10.1153	4.948e-05		-10.1153	5.355e-05		-1.0785	2.5221
-10.1033	4.922e-05		-10.1033	5.29e-05		-1.0695	2.5236
-10.0913	4.849e-05		-10.0913	5.195e-05		-1.0605	2.516
-10.0793	4.725e-05		-10.0793	5.063e-05		-1.0525	2.4984
-10.0663	4.557e-05		-10.0663	4.9e-05		-1.0435	2.4708
-10.0543	4.352e-05		-10.0543	4.711e-05		-1.0345	2.4333
-10.0423	4.124e-05		-10.0423	4.499e-05		-1.0255	2.3866
-10.0303	3.883e-05		-10.0303	4.276e-05		-1.0175	2.332
-10.0183	3.647e-05		-10.0183	4.052e-05		-1.0085	2.2706
-10.0053	3.431e-05		-10.0053	3.842e-05		-0.9995	2.2041
-9.9933	3.248e-05		-9.9933	3.655e-05		-0.9905	2.1341
-9.9813	3.11e-05		-9.9813	3.505e-05		-0.9825	2.0623
-9.9693	3.027e-05		-9.9693	3.399e-05		-0.9735	1.9905
-9.9573	3.001e-05		-9.9573	3.344e-05		-0.9645	1.9202
-9.9453	3.032e-05		-9.9453	3.34e-05		-0.9555	1.8526
-9.9323	3.115e-05		-9.9323	3.385e-05		-0.9475	1.789
-9.9203	3.238e-05		-9.9203	3.471e-05		-0.9385	1.7303
-9.9083	3.39e-05		-9.9083	3.587e-05		-0.9295	1.6765
-9.8963	3.556e-05		-9.8963	3.721e-05		-0.9205	1.6283
-9.8843	3.72e-05		-9.8843	3.858e-05		-0.9125	1.5856
-9.8713	3.868e-05		-9.8713	3.984e-05		-0.9035	1.5478
-9.8593	3.988e-05		-9.8593	4.087e-05		-0.8945	1.5145
-9.8473	4.071e-05		-9.8473	4.163e-05		-0.8855	1.4851
-9.8353	4.111e-05		-9.8353	4.202e-05		-0.8775	1.4584
-9.8233	4.108e-05		-9.8233	4.204e-05		-0.8685	1.4338
-9.8103	4.064e-05		-9.8103	4.173e-05		-0.8595	1.41
-9.7983	3.984e-05		-9.7983	4.112e-05		-0.8505	1.3864
-9.7863	3.873e-05		-9.7863	4.028e-05		-0.8415	1.3617
-9.7743	3.739e-05		-9.7743	3.929e-05		-0.8335	1.3358
-9.7623	3.587e-05		-9.7623	3.821e-05		-0.8245	1.3073
-9.7493	3.423e-05		-9.7493	3.71e-05		-0.8155	1.2767
-9.7373	3.251e-05		-9.7373	3.602e-05		-0.8065	1.2433
-9.7253	3.076e-05		-9.7253	3.5e-05		-0.7985	1.2076
-9.7133	2.901e-05		-9.7133	3.408e-05		-0.7895	1.1695
-9.7013	2.729e-05		-9.7013	3.328e-05		-0.7805	1.1298
-9.6883	2.564e-05		-9.6883	3.259e-05		-0.7715	1.089
-9.6763	2.406e-05		-9.6763	3.203e-05		-0.7635	1.0479
-9.6643	2.263e-05		-9.6643	3.158e-05		-0.7545	1.0074
-9.6523	2.134e-05		-9.6523	3.123e-05		-0.7455	0.968
-9.6403	2.023e-05		-9.6403	3.098e-05		-0.7365	0.9308
-9.6283	1.932e-05		-9.6283	3.077e-05		-0.7285	0.8961
-9.6153	1.86e-05		-9.6153	3.059e-05		-0.7195	0.8649
-9.6033	1.806e-05		-9.6033	3.042e-05		-0.7105	0.8372
-9.5913	1.769e-05		-9.5913	3.021e-05		-0.7015	0.8134
-9.5793	1.746e-05		-9.5793	2.995e-05		-0.6935	0.7937
-9.5673	1.734e-05		-9.5673	2.961e-05		-0.6845	0.778
-9.5543	1.729e-05		-9.5543	2.919e-05		-0.6755	0.7664
-9.5423	1.728e-05		-9.5423	2.868e-05		-0.6665	0.7585
-9.5303	1.73e-05		-9.5303	2.809e-05		-0.6585	0.7545
-9.5183	1.732e-05		-9.5183	2.742e-05		-0.6495	0.754
-9.5063	1.731e-05		-9.5063	2.67e-05		-0.6405	0.7571
-9.4933	1.727e-05		-9.4933	2.592e-05		-0.6315	0.7639
-9.4813	1.718e-05		-9.4813	2.507e-05		-0.6235	0.7738
-9.4693	1.7e-05		-9.4693	2.415e-05		-0.6145	0.7879
-9.4573	1.672e-05		-9.4573	2.314e-05		-0.6055	0.8054
-9.4453	1.631e-05		-9.4453	2.203e-05		-0.5965	0.8267
-9.4323	1.574e-05		-9.4323	2.079e-05		-0.5875	0.8521
-9.4203	1.501e-05		-9.4203	1.943e-05		-0.5795	0.8812
-9.4083	1.411e-05		-9.4083	1.794e-05		-0.5705	0.9142
-9.3963	1.306e-05		-9.3963	1.634e-05		-0.5615	0.9507
-9.3843	1.187e-05		-9.3843	1.47e-05		-0.5525	0.9905
-9.3713	1.061e-05		-9.3713	1.307e-05		-0.5445	1.0332
-9.3593	9.33e-06		-9.3593	1.158e-05		-0.5355	1.078
-9.3473	8.11e-06		-9.3473	1.037e-05		-0.5265	1.1243
-9.3353	7.04e-06		-9.3353	9.63e-06		-0.5175	1.1714
-9.3233	6.22e-06		-9.3233	9.62e-06		-0.5095	1.2181
-9.3113	5.77e-06		-9.3113	1.066e-05		-0.5005	1.2636
-9.2983	5.81e-06		-9.2983	1.317e-05		-0.4915	1.3071
-9.2863	6.49e-06		-9.2863	1.769e-05		-0.4825	1.3476
-9.2743	7.99e-06		-9.2743	2.482e-05		-0.4745	1.3843
-9.2623	1.048e-05		-9.2623	3.524e-05		-0.4655	1.4164
-9.2503	1.415e-05		-9.2503	4.965e-05		-0.4565	1.4436
-9.2373	1.912e-05		-9.2373	6.862e-05		-0.4475	1.4651
-9.2253	2.551e-05		-9.2253	9.257e-05		-0.4395	1.4805
-9.2133	3.331e-05		-9.2133	0.00012155		-0.4305	1.4896
-9.2013	4.24e-05		-9.2013	0.00015512		-0.4215	1.4924
-9.1893	5.25e-05		-9.1893	0.0001923		-0.4125	1.4891
-9.1763	6.315e-05		-9.1763	0.00023145		-0.4045	1.4796
-9.1643	7.379e-05		-9.1643	0.00027047		-0.3955	1.4646
-9.1523	8.372e-05		-9.1523	0.00030692		-0.3865	1.4449
-9.1403	9.223e-05		-9.1403	0.00033806		-0.3775	1.4211
-9.1283	9.864e-05		-9.1283	0.00036157		-0.3695	1.3941
-9.1153	0.00010243		-9.1153	0.00037532		-0.3605	1.3652
-9.1033	0.00010329		-9.1033	0.0003783		-0.3515	1.3354
-9.0913	0.00010113		-9.0913	0.00037016		-0.3425	1.3063
-9.0793	9.615e-05		-9.0793	0.0003516		-0.3335	1.279
-9.0673	8.878e-05		-9.0673	0.00032435		-0.3255	1.2545
-9.0543	7.965e-05		-9.0543	0.00029046		-0.3165	1.2343
-9.0423	6.943e-05		-9.0423	0.00025256		-0.3075	1.2191
-9.0303	5.884e-05		-9.0303	0.0002132		-0.2985	1.2095
-9.0183	4.851e-05		-9.0183	0.00017485		-0.2905	1.2057
-9.0063	3.893e-05		-9.0063	0.0001393		-0.2815	1.2081
-8.9943	3.046e-05		-8.9943	0.00010787		-0.2725	1.2163
-8.9813	2.327e-05		-8.9813	8.125e-05		-0.2635	1.23
-8.9693	1.741e-05		-8.9693	5.961e-05		-0.2555	1.2484
-8.9573	1.279e-05		-8.9573	4.274e-05		-0.2465	1.2704
-8.9453	9.29e-06		-8.9453	3.01e-05		-0.2375	1.2952
-8.9333	6.73e-06		-8.9333	2.11e-05		-0.2285	1.3213
-8.9203	4.93e-06		-8.9203	1.507e-05		-0.2205	1.3481
-8.9083	3.73e-06		-8.9083	1.145e-05		-0.2115	1.374
-8.8963	3.03e-06		-8.8963	9.8e-06		-0.2025	1.3981
-8.8843	2.73e-06		-8.8843	9.87e-06		-0.1935	1.4192
-8.8723	2.83e-06		-8.8723	1.158e-05		-0.1855	1.437
-8.8593	3.35e-06		-8.8593	1.511e-05		-0.1765	1.4507
-8.8473	4.39e-06		-8.8473	2.087e-05		-0.1675	1.4598
-8.8353	6.1e-06		-8.8353	2.954e-05		-0.1585	1.4639
-8.8233	8.72e-06		-8.8233	4.213e-05		-0.1505	1.4634
-8.8113	1.252e-05		-8.8113	5.993e-05		-0.1415	1.4582
-8.7983	1.786e-05		-8.7983	8.451e-05		-0.1325	1.4487
-8.7863	2.512e-05		-8.7863	0.00011762		-0.1235	1.4353
-8.7743	3.468e-05		-8.7743	0.00016101		-0.1155	1.4186
-8.7623	4.685e-05		-8.7623	0.00021617		-0.1065	1.3996
-8.7503	6.181e-05		-8.7503	0.00028408		-0.0975	1.3789
-8.7373	7.952e-05		-8.7373	0.00036488		-0.0885	1.3574
-8.7253	9.97e-05		-8.7253	0.00045751		-0.0795	1.3358
-8.7133	0.00012175		-8.7133	0.00055963		-0.0715	1.3154
-8.7013	0.00014477		-8.7013	0.00066779		-0.0625	1.2966
-8.6893	0.00016763		-8.6893	0.00077681		-0.0535	1.2805
-8.6773	0.00018903		-8.6773	0.00088172		-0.0445	1.2675
-8.6643	0.00020764		-8.6643	0.00097693		-0.0365	1.2584
-8.6523	0.00022239		-8.6523	0.00106		-0.0275	1.2536
-8.6403	0.00023249		-8.6403	0.00112		-0.0185	1.2534
-8.6283	0.00023732		-8.6283	0.00116		-0.0095	1.2581
-8.6163	0.00023711		-8.6163	0.00118		-0.0015	1.2676
-8.6033	0.00023232		-8.6033	0.00118		0.0075	1.2818
-8.5913	0.00022375		-8.5913	0.00117		0.0165	1.3006
-8.5793	0.00021248		-8.5793	0.00115		0.0255	1.3235
-8.5673	0.00019971		-8.5673	0.00111		0.0335	1.3504
-8.5553	0.00018658		-8.5553	0.00108		0.0425	1.3807
-8.5423	0.00017396		-8.5423	0.00104		0.0515	1.4138
-8.5303	0.00016252		-8.5303	0.001		0.0605	1.4492
-8.5183	0.00015263		-8.5183	0.00097237		0.0685	1.4864
-8.5063	0.00014449		-8.5063	0.00094379		0.0775	1.5252
-8.4943	0.00013799		-8.4943	0.00091864		0.0865	1.565
-8.4813	0.00013301		-8.4813	0.00089606		0.0955	1.6055
-8.4693	0.00012927		-8.4693	0.00087539		0.1035	1.647
-8.4573	0.00012644		-8.4573	0.00085594		0.1125	1.6888
-8.4453	0.0001242		-8.4453	0.00083635		0.1215	1.7311
-8.4333	0.00012221		-8.4333	0.00081572		0.1305	1.7743
-8.4213	0.00012011		-8.4213	0.00079286		0.1385	1.8182
-8.4083	0.00011756		-8.4083	0.00076637		0.1475	1.8629
-8.3963	0.00011429		-8.3963	0.00073505		0.1565	1.9089
-8.3843	0.00011004		-8.3843	0.00069811		0.1655	1.9558
-8.3723	0.00010469		-8.3723	0.00065509		0.1745	2.0037
-8.3603	9.828e-05		-8.3603	0.00060576		0.1825	2.0529
-8.3473	9.092e-05		-8.3473	0.00055145		0.1915	2.1026
-8.3353	8.294e-05		-8.3353	0.00049322		0.2005	2.1525
-8.3233	7.473e-05		-8.3233	0.0004333		0.2095	2.2024
-8.3113	6.68e-05		-8.3113	0.00037393		0.2175	2.2511
-8.2993	5.966e-05		-8.2993	0.00031756		0.2265	2.2978
-8.2863	5.381e-05		-8.2863	0.00026641		0.2355	2.3416
-8.2743	4.965e-05		-8.2743	0.00022217		0.2445	2.3813
-8.2623	4.747e-05		-8.2623	0.00018609		0.2525	2.4158
-8.2503	4.737e-05		-8.2503	0.00015873		0.2615	2.4436
-8.2383	4.931e-05		-8.2383	0.00014003		0.2705	2.4639
-8.2253	5.304e-05		-8.2253	0.0001293		0.2795	2.4759
-8.2133	5.818e-05		-8.2133	0.00012543		0.2875	2.4785
-8.2013	6.421e-05		-8.2013	0.00012699		0.2965	2.4716
-8.1893	7.055e-05		-8.1893	0.00013238		0.3055	2.4551
-8.1773	7.656e-05		-8.1773	0.00013996		0.3145	2.4291
-8.1643	8.167e-05		-8.1643	0.00014826		0.3225	2.3945
-8.1523	8.541e-05		-8.1523	0.0001561		0.3315	2.3522
-8.1403	8.749e-05		-8.1403	0.00016265		0.3405	2.3029
-8.1283	8.776e-05		-8.1283	0.00016762		0.3495	2.2486
-8.1163	8.645e-05		-8.1163	0.00017128		0.3575	2.1901
-8.1043	8.387e-05		-8.1043	0.00017451		0.3665	2.1289
-8.0913	8.065e-05		-8.0913	0.00017891		0.3755	2.0665
-8.0793	7.765e-05		-8.0793	0.00018677		0.3845	2.0034
-8.0673	7.584e-05		-8.0673	0.00020111		0.3925	1.9409
-8.0553	7.645e-05		-8.0553	0.00022577		0.4015	1.8793
-8.0433	8.079e-05		-8.0433	0.0002653		0.4105	1.8189
-8.0303	9.03e-05		-8.0303	0.00032517		0.4195	1.7599
-8.0183	0.00010643		-8.0183	0.00041101		0.4285	1.7021
-8.0063	0.00013061		-8.0063	0.00052892		0.4365	1.6451
-7.9943	0.00016418		-7.9943	0.00068438		0.4455	1.5892
-7.9823	0.00020801		-7.9823	0.00088144		0.4545	1.5341
-7.9693	0.00026267		-7.9693	0.00112		0.4635	1.4797
-7.9573	0.00032762		-7.9573	0.00141		0.4715	1.4263
-7.9453	0.00040182		-7.9453	0.00173		0.4805	1.3741
-7.9333	0.00048296		-7.9333	0.00207		0.4895	1.324
-7.9213	0.00056794		-7.9213	0.00244		0.4985	1.2764
-7.9083	0.00065289		-7.9083	0.00279		0.5065	1.2323
-7.8963	0.00073336		-7.8963	0.00313		0.5155	1.1926
-7.8843	0.00080552		-7.8843	0.00343		0.5245	1.1581
-7.8723	0.00086526		-7.8723	0.00367		0.5335	1.1294
-7.8603	0.00090969		-7.8603	0.00383		0.5415	1.1072
-7.8473	0.00093732		-7.8473	0.00393		0.5505	1.0919
-7.8353	0.00094749		-7.8353	0.00395		0.5595	1.0833
-7.8233	0.00094049		-7.8233	0.00389		0.5685	1.0814
-7.8113	0.00091807		-7.8113	0.00376		0.5765	1.0857
-7.7993	0.00088202		-7.7993	0.00358		0.5855	1.0954
-7.7873	0.0008345		-7.7873	0.00336		0.5945	1.1094
-7.7743	0.00077777		-7.7743	0.0031		0.6035	1.1268
-7.7623	0.00071432		-7.7623	0.00282		0.6115	1.1462
-7.7503	0.00064588		-7.7503	0.00253		0.6205	1.1665
-7.7383	0.00057464		-7.7383	0.00223		0.6295	1.1861
-7.7263	0.00050256		-7.7263	0.00194		0.6385	1.2041
-7.7133	0.00043131		-7.7133	0.00165		0.6465	1.219
-7.7013	0.00036291		-7.7013	0.00138		0.6555	1.2305
-7.6893	0.00029888		-7.6893	0.00113		0.6645	1.2373
-7.6773	0.00024075		-7.6773	0.00090775		0.6735	1.239
-7.6653	0.00018937		-7.6653	0.00071153		0.6825	1.2353
-7.6523	0.00014533		-7.6523	0.00054461		0.6905	1.2258
-7.6403	0.0001087		-7.6403	0.00040651		0.6995	1.2106
-7.6283	7.922e-05		-7.6283	0.00029562		0.7085	1.1899
-7.6163	5.62e-05		-7.6163	0.00020942		0.7175	1.1643
-7.6043	3.879e-05		-7.6043	0.00014438		0.7255	1.1338
-7.5913	2.605e-05		-7.5913	9.685e-05		0.7345	1.09946
-7.5793	1.702e-05		-7.5793	6.318e-05		0.7435	1.06184
-7.5673	1.083e-05		-7.5673	4.01e-05		0.7525	1.0219
-7.5553	6.75e-06		-7.5553	2.481e-05		0.7605	0.98025
-7.5433	4.19e-06		-7.5433	1.503e-05		0.7695	0.93773
-7.5303	2.72e-06		-7.5303	9.09e-06		0.7785	0.89513
-7.5183	2.07e-06		-7.5183	5.77e-06		0.7875	0.85293
-7.5063	2.1e-06		-7.5063	4.33e-06		0.7955	0.81192
-7.4943	2.8e-06		-7.4943	4.34e-06		0.8045	0.77244
-7.4823	4.33e-06		-7.4823	5.71e-06		0.8135	0.73475
-7.4703	6.94e-06		-7.4703	8.6e-06		0.8225	0.6993
-7.4573	1.105e-05		-7.4573	1.341e-05		0.8305	0.666
-7.4453	1.722e-05		-7.4453	2.073e-05		0.8395	0.63493
-7.4333	2.615e-05		-7.4333	3.136e-05		0.8485	0.60597
-7.4213	3.862e-05		-7.4213	4.614e-05		0.8575	0.57912
-7.4093	5.55e-05		-7.4093	6.602e-05		0.8655	0.55394
-7.3963	7.764e-05		-7.3963	9.184e-05		0.8745	0.53034
-7.3843	0.0001058		-7.3843	0.00012424		0.8835	0.50815
-7.3723	0.00014064		-7.3723	0.00016349		0.8925	0.48676
-7.3603	0.00018259		-7.3603	0.00020946		0.9005	0.4662
-7.3483	0.00023197		-7.3483	0.00026144		0.9095	0.44597
-7.3353	0.00028896		-7.3353	0.00031832		0.9185	0.42609
-7.3233	0.00035401		-7.3233	0.00037863		0.9275	0.40618
-7.3113	0.00042778		-7.3113	0.00044073		0.9365	0.38615
-7.2993	0.00051136		-7.2993	0.00050309		0.9445	0.36594
-7.2873	0.00060685		-7.2873	0.00056467		0.9535	0.34572
-7.2743	0.00071699		-7.2743	0.00062489		0.9625	0.32537
-7.2623	0.00084519		-7.2623	0.00068396		0.9715	0.30515
-7.2503	0.00099492		-7.2503	0.00074261		0.9795	0.28509
-7.2383	0.00117		-7.2383	0.00080201		0.9885	0.26551
-7.2263	0.00137		-7.2263	0.0008633		0.9975	0.24676
-7.2133	0.0016		-7.2133	0.00092725		1.0065	0.22906
-7.2013	0.00186		-7.2013	0.00099422		1.0145	0.21243
-7.1893	0.00214		-7.1893	0.00106		1.0235	0.19735
-7.1773	0.00244		-7.1773	0.00113		1.0325	0.18393
-7.1653	0.00274		-7.1653	0.0012		1.0415	0.17234
-7.1533	0.00305		-7.1533	0.00127		1.0495	0.16268
-7.1403	0.00334		-7.1403	0.00134		1.0585	0.15499
-7.1283	0.00361		-7.1283	0.0014		1.0675	0.14928
-7.1163	0.00386		-7.1163	0.00146		1.0765	0.14548
-7.1043	0.0041		-7.1043	0.00152		1.0845	0.14351
-7.0923	0.00431		-7.0923	0.00159		1.0935	0.14322
-7.0793	0.00453		-7.0793	0.00167		1.1025	0.14444
-7.0673	0.00476		-7.0673	0.00177		1.1115	0.14701
-7.0553	0.00502		-7.0553	0.0019		1.1195	0.15073
-7.0433	0.00533		-7.0433	0.00207		1.1285	0.1554
-7.0313	0.00571		-7.0313	0.00227		1.1375	0.16083
-7.0183	0.00616		-7.0183	0.00253		1.1465	0.16683
-7.0063	0.00669		-7.0063	0.00283		1.1555	0.17322
-6.9943	0.00727		-6.9943	0.00317		1.1635	0.17982
-6.9823	0.0079		-6.9823	0.00354		1.1725	0.18649
-6.9703	0.00854		-6.9703	0.00393		1.1815	0.19305
-6.9573	0.00916		-6.9573	0.00433		1.1905	0.19938
-6.9453	0.00974		-6.9453	0.00472		1.1985	0.2053
-6.9333	0.01025		-6.9333	0.00509		1.2075	0.21068
-6.9213	0.01067		-6.9213	0.00543		1.2165	0.21539
-6.9093	0.011		-6.9093	0.00572		1.2255	0.21933
-6.8973	0.01124		-6.8973	0.00598		1.2335	0.22237
-6.8843	0.01139		-6.8843	0.00618		1.2425	0.22449
-6.8723	0.01145		-6.8723	0.00634		1.2515	0.22557
-6.8603	0.01143		-6.8603	0.00645		1.2605	0.22567
-6.8483	0.01134		-6.8483	0.00651		1.2685	0.22474
-6.8363	0.01119		-6.8363	0.00652		1.2775	0.22289
-6.8233	0.01098		-6.8233	0.00649		1.2865	0.22015
-6.8113	0.01075		-6.8113	0.00642		1.2955	0.21668
-6.7993	0.0105		-6.7993	0.00633		1.3035	0.21254
-6.7873	0.01027		-6.7873	0.00621		1.3125	0.20789
-6.7753	0.01009		-6.7753	0.00608		1.3215	0.20286
-6.7623	0.01001		-6.7623	0.00596		1.3305	0.19752
-6.7503	0.01006		-6.7503	0.00584		1.3385	0.19201
-6.7383	0.01025		-6.7383	0.00574		1.3475	0.18639
-6.7263	0.01062		-6.7263	0.00568		1.3565	0.1807
-6.7143	0.01116		-6.7143	0.00565		1.3655	0.17498
-6.7013	0.01186		-6.7013	0.00565		1.3735	0.16924
-6.6893	0.01266		-6.6893	0.00568		1.3825	0.1635
-6.6773	0.01354		-6.6773	0.00575		1.3915	0.15776
-6.6653	0.01442		-6.6653	0.00585		1.4005	0.15204
-6.6533	0.01524		-6.6533	0.00596		1.4095	0.14634
-6.6403	0.01594		-6.6403	0.00609		1.4175	0.14072
-6.6283	0.01649		-6.6283	0.00622		1.4265	0.13522
-6.6163	0.01685		-6.6163	0.00635		1.4355	0.1299
-6.6043	0.01701		-6.6043	0.00648		1.4445	0.12482
-6.5923	0.01698		-6.5923	0.00659		1.4525	0.12004
-6.5803	0.01679		-6.5803	0.00667		1.4615	0.11564
-6.5673	0.01648		-6.5673	0.00673		1.4705	0.11166
-6.5553	0.01608		-6.5553	0.00675		1.4795	0.10812
-6.5433	0.01562		-6.5433	0.00673		1.4875	0.10504
-6.5313	0.01514		-6.5313	0.00666		1.4965	0.10242
-6.5193	0.01467		-6.5193	0.00655		1.5055	0.10021
-6.5063	0.01421		-6.5063	0.00641		1.5145	0.09839
-6.4943	0.01378		-6.4943	0.00624		1.5225	0.0969
-6.4823	0.01338		-6.4823	0.00607		1.5315	0.09569
-6.4703	0.01304		-6.4703	0.00591		1.5405	0.09471
-6.4583	0.01279		-6.4583	0.00581		1.5495	0.09391
-6.4453	0.01266		-6.4453	0.00579		1.5575	0.09324
-6.4333	0.0127		-6.4333	0.0059		1.5665	0.09267
-6.4213	0.01297		-6.4213	0.00616		1.5755	0.0922
-6.4093	0.01355		-6.4093	0.00661		1.5845	0.09179
-6.3973	0.0145		-6.3973	0.00728		1.5925	0.09145
-6.3843	0.01588		-6.3843	0.00818		1.6015	0.09119
-6.3723	0.01776		-6.3723	0.00933		1.6105	0.09096
-6.3603	0.02017		-6.3603	0.01072		1.6195	0.09076
-6.3483	0.02313		-6.3483	0.01233		1.6275	0.0906
-6.3363	0.02661		-6.3363	0.01412		1.6365	0.09042
-6.3233	0.03058		-6.3233	0.01605		1.6455	0.09022
-6.3113	0.03494		-6.3113	0.01804		1.6545	0.08993
-6.2993	0.03955		-6.2993	0.02002		1.6635	0.08954
-6.2873	0.04424		-6.2873	0.02189		1.6715	0.08906
-6.2753	0.04884		-6.2753	0.02357		1.6805	0.08848
-6.2633	0.05313		-6.2633	0.02497		1.6895	0.0878
-6.2503	0.0569		-6.2503	0.026		1.6985	0.08709
-6.2383	0.05998		-6.2383	0.02662		1.7065	0.08638
-6.2263	0.06222		-6.2263	0.0268		1.7155	0.0858
-6.2143	0.06351		-6.2143	0.02652		1.7245	0.08541
-6.2023	0.06382		-6.2023	0.02581		1.7335	0.08535
-6.1893	0.06313		-6.1893	0.02472		1.7415	0.08572
-6.1773	0.06153		-6.1773	0.02331		1.7505	0.08659
-6.1653	0.05909		-6.1653	0.02167		1.7595	0.08809
-6.1533	0.056		-6.1533	0.01988		1.7685	0.09025
-6.1413	0.05239		-6.1413	0.01801		1.7765	0.09313
-6.1283	0.04847		-6.1283	0.01614		1.7855	0.09667
-6.1163	0.04446		-6.1163	0.01435		1.7945	0.10087
-6.1043	0.04055		-6.1043	0.01268		1.8035	0.10563
-6.0923	0.03697		-6.0923	0.01118		1.8115	0.11087
-6.0803	0.03389		-6.0803	0.00988		1.8205	0.11649
-6.0673	0.0315		-6.0673	0.00881		1.8295	0.12236
-6.0553	0.02991		-6.0553	0.00799		1.8385	0.12838
-6.0433	0.02923		-6.0433	0.00744		1.8465	0.13444
-6.0313	0.02951		-6.0313	0.00715		1.8555	0.14052
-6.0193	0.03073		-6.0193	0.00714		1.8645	0.14654
-6.0063	0.03286		-6.0063	0.00739		1.8735	0.15249
-5.9943	0.0358		-5.9943	0.00789		1.8815	0.15841
-5.9823	0.03939		-5.9823	0.00864		1.8905	0.1643
-5.9703	0.04351		-5.9703	0.0096		1.8995	0.17025
-5.9583	0.04798		-5.9583	0.01076		1.9085	0.17627
-5.9463	0.05266		-5.9463	0.0121		1.9175	0.18245
-5.9333	0.05745		-5.9333	0.01359		1.9255	0.18878
-5.9213	0.06225		-5.9213	0.01525		1.9345	0.19527
-5.9093	0.06703		-5.9093	0.01705		1.9435	0.20188
-5.8973	0.07181		-5.8973	0.019		1.9525	0.20851
-5.8853	0.07663		-5.8853	0.02111		1.9605	0.21507
-5.8723	0.08157		-5.8723	0.02339		1.9695	0.22136
-5.8603	0.08668		-5.8603	0.02584		1.9785	0.22723
-5.8483	0.09206		-5.8483	0.02845		1.9875	0.23247
-5.8363	0.09776		-5.8363	0.03121		1.9955	0.2369
-5.8243	0.10381		-5.8243	0.03412		2.0045	0.2403
-5.8113	0.11021		-5.8113	0.03712		2.0135	0.24252
-5.7993	0.11697		-5.7993	0.0402		2.0225	0.24343
-5.7873	0.12404		-5.7873	0.04329		2.0305	0.24289
-5.7753	0.13135		-5.7753	0.04636		2.0395	0.24086
-5.7633	0.13888		-5.7633	0.04938		2.0485	0.2373
-5.7503	0.14658		-5.7503	0.0523		2.0575	0.23227
-5.7383	0.15437		-5.7383	0.05511		2.0655	0.22579
-5.7263	0.16229		-5.7263	0.05776		2.0745	0.21795
-5.7143	0.17032		-5.7143	0.06025		2.0835	0.20891
-5.7023	0.17854		-5.7023	0.06256		2.0925	0.19876
-5.6903	0.18709		-5.6903	0.06469		2.1005	0.18774
-5.6773	0.19617		-5.6773	0.06663		2.1095	0.17599
-5.6653	0.20618		-5.6653	0.06839		2.1185	0.16372
-5.6533	0.21764		-5.6533	0.06999		2.1275	0.15117
-5.6413	0.23136		-5.6413	0.07151		2.1355	0.13858
-5.6293	0.24838		-5.6293	0.07308		2.1445	0.12618
-5.6163	0.27		-5.6163	0.07483		2.1535	0.11419
-5.6043	0.29777		-5.6043	0.077		2.1625	0.10283
-5.5923	0.33333		-5.5923	0.07982		2.1715	0.09235
-5.5803	0.37811		-5.5803	0.08358		2.1795	0.08288
-5.5683	0.43336		-5.5683	0.0885		2.1885	0.07457
-5.5553	0.50007		-5.5553	0.09478		2.1975	0.06756
-5.5433	0.57793		-5.5433	0.10254		2.2065	0.06188
-5.5313	0.66593		-5.5313	0.11178		2.2145	0.05757
-5.5193	0.7619		-5.5193	0.12239		2.2235	0.05459
-5.5073	0.86297		-5.5073	0.13413		2.2325	0.05287
-5.4943	0.96516		-5.4943	0.14674		2.2415	0.0523
-5.4823	1.06422		-5.4823	0.15992		2.2495	0.05271
-5.4703	1.15611		-5.4703	0.17348		2.2585	0.05399
-5.4583	1.2375		-5.4583	0.18728		2.2675	0.05593
-5.4463	1.30598		-5.4463	0.20143		2.2765	0.05835
-5.4333	1.36056		-5.4333	0.21616		2.2845	0.06109
-5.4213	1.40172		-5.4213	0.23185		2.2935	0.064
-5.4093	1.43107		-5.4093	0.24892		2.3025	0.06695
-5.3973	1.45093		-5.3973	0.26781		2.3115	0.06981
-5.3853	1.4639		-5.3853	0.28879		2.3195	0.07254
-5.3733	1.47293		-5.3733	0.3118		2.3285	0.07508
-5.3603	1.47961		-5.3603	0.33656		2.3375	0.07742
-5.3483	1.48482		-5.3483	0.36228		2.3465	0.07956
-5.3363	1.48865		-5.3363	0.38807		2.3545	0.08152
-5.3243	1.48992		-5.3243	0.41237		2.3635	0.08332
-5.3123	1.48724		-5.3123	0.43388		2.3725	0.08498
-5.2993	1.47919		-5.2993	0.45127		2.3815	0.08659
-5.2873	1.46436		-5.2873	0.46335		2.3895	0.08811
-5.2753	1.4418		-5.2753	0.46932		2.3985	0.08961
-5.2633	1.41156		-5.2633	0.46896		2.4075	0.09108
-5.2513	1.37451		-5.2513	0.46255		2.4165	0.09257
-5.2383	1.33187		-5.2383	0.45084		2.4255	0.09407
-5.2263	1.28568		-5.2263	0.43463		2.4335	0.09559
-5.2143	1.23772		-5.2143	0.41564		2.4425	0.0972
-5.2023	1.19041		-5.2023	0.39544		2.4515	0.09886
-5.1903	1.14546		-5.1903	0.37538		2.4605	0.1006
-5.1773	1.1045		-5.1773	0.35695		2.4685	0.10247
-5.1653	1.06877		-5.1653	0.34147		2.4775	0.10444
-5.1533	1.03919		-5.1533	0.32969		2.4865	0.10652
-5.1413	1.01651		-5.1413	0.32227		2.4955	0.10868
-5.1293	1.00115		-5.1293	0.3196		2.5035	0.1109
-5.1163	0.9936		-5.1163	0.32189		2.5125	0.11313
-5.1043	0.9942		-5.1043	0.32922		2.5215	0.11529
-5.0923	1.003		-5.0923	0.34124		2.5305	0.11732
-5.0803	1.0205		-5.0803	0.35777		2.5385	0.11914
-5.0683	1.0465		-5.0683	0.37883		2.5475	0.12068
-5.0563	1.0804		-5.0563	0.40365		2.5565	0.12193
-5.0433	1.1217		-5.0433	0.43175		2.5655	0.12282
-5.0313	1.1684		-5.0313	0.46246		2.5735	0.12338
-5.0193	1.2186		-5.0193	0.49526		2.5825	0.12366
-5.0073	1.2698		-5.0073	0.5286		2.5915	0.12369
-4.9953	1.3195		-4.9953	0.56182		2.6005	0.1236
-4.9823	1.3647		-4.9823	0.59344		2.6085	0.12348
-4.9703	1.4033		-4.9703	0.62235		2.6175	0.12351
-4.9583	1.4333		-4.9583	0.6474		2.6265	0.12376
-4.9463	1.4533		-4.9463	0.66772		2.6355	0.12441
-4.9343	1.4632		-4.9343	0.68244		2.6435	0.12552
-4.9213	1.4633		-4.9213	0.69119		2.6525	0.12723
-4.9093	1.4543		-4.9093	0.69393		2.6615	0.12959
-4.8973	1.4376		-4.8973	0.6908		2.6705	0.1326
-4.8853	1.4145		-4.8853	0.68258		2.6795	0.13629
-4.8733	1.3869		-4.8733	0.66975		2.6875	0.14063
-4.8603	1.3561		-4.8603	0.65317		2.6965	0.14555
-4.8483	1.3239		-4.8483	0.63408		2.7055	0.15098
-4.8363	1.2915		-4.8363	0.6134		2.7145	0.15687
-4.8243	1.2595		-4.8243	0.5925		2.7225	0.16306
-4.8123	1.2296		-4.8123	0.5722		2.7315	0.16948
-4.7993	1.2021		-4.7993	0.55369		2.7405	0.17598
-4.7873	1.1774		-4.7873	0.53793		2.7495	0.18247
-4.7753	1.1559		-4.7753	0.52558		2.7575	0.18878
-4.7633	1.1377		-4.7633	0.51735		2.7665	0.19477
-4.7513	1.1225		-4.7513	0.51331		2.7755	0.20029
-4.7393	1.11		-4.7393	0.5137		2.7845	0.20518
-4.7263	1.0994		-4.7263	0.51836		2.7925	0.2093
-4.7143	1.0906		-4.7143	0.5267		2.8015	0.21248
-4.7023	1.0823		-4.7023	0.53826		2.8105	0.21457
-4.6903	1.074		-4.6903	0.55233		2.8195	0.21546
-4.6783	1.0646		-4.6783	0.56852		2.8275	0.21504
-4.6653	1.0537		-4.6653	0.58595		2.8365	0.21323
-4.6533	1.0409		-4.6533	0.60423		2.8455	0.21002
-4.6413	1.0259		-4.6413	0.62285		2.8545	0.2054
-4.6293	1.0088		-4.6293	0.64152		2.8625	0.19946
-4.6173	0.9903		-4.6173	0.66		2.8715	0.19228
-4.6043	0.9714		-4.6043	0.67791		2.8805	0.18406
-4.5923	0.9533		-4.5923	0.69484		2.8895	0.17493
-4.5803	0.9369		-4.5803	0.71062		2.8975	0.16515
-4.5683	0.9237		-4.5683	0.7248		2.9065	0.15497
-4.5563	0.9148		-4.5563	0.73728		2.9155	0.1446
-4.5433	0.9105		-4.5433	0.74739		2.9245	0.1343
-4.5313	0.9109		-4.5313	0.75487		2.9335	0.12432
-4.5193	0.9158		-4.5193	0.75947		2.9415	0.11483
-4.5073	0.9239		-4.5073	0.76101		2.9505	0.10602
-4.4953	0.9339		-4.4953	0.75921		2.9595	0.09799
-4.4823	0.9442		-4.4823	0.75414		2.9685	0.09088
-4.4703	0.9529		-4.4703	0.74566		2.9765	0.08468
-4.4583	0.9586		-4.4583	0.73363		2.9855	0.07942
-4.4463	0.9603		-4.4463	0.718		2.9945	0.07506
-4.4343	0.9568		-4.4343	0.69926		3.0035	0.07151
-4.4223	0.9483		-4.4223	0.67717		3.0115	0.0687
-4.4093	0.93544		-4.4093	0.6524		3.0205	0.06651
-4.3973	0.91939		-4.3973	0.62524		3.0295	0.06481
-4.3853	0.90128		-4.3853	0.59637		3.0385	0.06348
-4.3733	0.88283		-4.3733	0.56661		3.0465	0.0624
-4.3613	0.86494		-4.3613	0.5367		3.0555	0.06148
-4.3483	0.84911		-4.3483	0.50763		3.0645	0.06061
-4.3363	0.83543		-4.3363	0.48034		3.0735	0.05974
-4.3243	0.82426		-4.3243	0.45579		3.0815	0.0588
-4.3123	0.81496		-4.3123	0.43512		3.0905	0.05774
-4.3003	0.80719		-4.3003	0.41915		3.0995	0.05659
-4.2873	0.80045		-4.2873	0.40879		3.1085	0.05533
-4.2753	0.79452		-4.2753	0.40451		3.1165	0.05398
-4.2633	0.78951		-4.2633	0.40705		3.1255	0.05256
-4.2513	0.78602		-4.2513	0.41641		3.1345	0.05111
-4.2393	0.78492		-4.2393	0.43245		3.1435	0.0497
-4.2263	0.78763		-4.2263	0.45433		3.1515	0.04838
-4.2143	0.79523		-4.2143	0.48133		3.1605	0.04722
-4.2023	0.80931		-4.2023	0.51225		3.1695	0.04627
-4.1903	0.83088		-4.1903	0.54538		3.1785	0.04563
-4.1783	0.8608		-4.1783	0.57918		3.1875	0.04538
-4.1663	0.89885		-4.1663	0.61196		3.1955	0.04558
-4.1533	0.94502		-4.1533	0.6423		3.2045	0.04631
-4.1413	0.99846		-4.1413	0.66898		3.2135	0.04764
-4.1293	1.0578		-4.1293	0.69131		3.2225	0.0496
-4.1173	1.1221		-4.1173	0.70895		3.2305	0.05224
-4.1053	1.1897		-4.1053	0.72238		3.2395	0.05557
-4.0923	1.259		-4.0923	0.73231		3.2485	0.05958
-4.0803	1.3292		-4.0803	0.73997		3.2575	0.06423
-4.0683	1.3991		-4.0683	0.74688		3.2655	0.06947
-4.0563	1.4676		-4.0563	0.75442		3.2745	0.07521
-4.0443	1.5337		-4.0443	0.76402		3.2835	0.08135
-4.0313	1.5962		-4.0313	0.77758		3.2925	0.08776
-4.0193	1.6538		-4.0193	0.79551		3.3005	0.09435
-4.0073	1.7049		-4.0073	0.81829		3.3095	0.10094
-3.9953	1.7476		-3.9953	0.8464		3.3185	0.1074
-3.9833	1.7808		-3.9833	0.8795		3.3275	0.11358
-3.9703	1.8029		-3.9703	0.9168		3.3355	0.11937
-3.9583	1.8135		-3.9583	0.958		3.3445	0.12463
-3.9463	1.8126		-3.9463	1.0019		3.3535	0.12929
-3.9343	1.8014		-3.9343	1.0475		3.3625	0.13322
-3.9223	1.7818		-3.9223	1.0933		3.3705	0.13636
-3.9093	1.756		-3.9093	1.1381		3.3795	0.13867
-3.8973	1.7265		-3.8973	1.1803		3.3885	0.14015
-3.8853	1.6958		-3.8853	1.2182		3.3975	0.1408
-3.8733	1.6657		-3.8733	1.2498		3.4065	0.14066
-3.8613	1.6375		-3.8613	1.2737		3.4145	0.13979
-3.8493	1.6119		-3.8493	1.2883		3.4235	0.13832
-3.8363	1.5888		-3.8363	1.2933		3.4325	0.13635
-3.8243	1.5677		-3.8243	1.2879		3.4415	0.13403
-3.8123	1.548		-3.8123	1.2732		3.4495	0.13152
-3.8003	1.5289		-3.8003	1.2501		3.4585	0.129
-3.7883	1.5102		-3.7883	1.22107		3.4675	0.1266
-3.7753	1.4914		-3.7753	1.18797		3.4765	0.12448
-3.7633	1.4721		-3.7633	1.15353		3.4845	0.12279
-3.7513	1.4526		-3.7513	1.11989		3.4935	0.12156
-3.7393	1.433		-3.7393	1.08924		3.5025	0.12089
-3.7273	1.4133		-3.7273	1.06284		3.5115	0.1208
-3.7143	1.3933		-3.7143	1.04174		3.5195	0.12128
-3.7023	1.3731		-3.7023	1.02623		3.5285	0.12228
-3.6903	1.3524		-3.6903	1.01651		3.5375	0.12374
-3.6783	1.3312		-3.6783	1.01188		3.5465	0.12562
-3.6663	1.3092		-3.6663	1.01176		3.5545	0.12779
-3.6533	1.2866		-3.6533	1.01554		3.5635	0.13023
-3.6413	1.2631		-3.6413	1.02234		3.5725	0.13284
-3.6293	1.2391		-3.6293	1.03168		3.5815	0.13554
-3.6173	1.215		-3.6173	1.04283		3.5895	0.13834
-3.6053	1.191		-3.6053	1.05522		3.5985	0.14111
-3.5923	1.1682		-3.5923	1.0683		3.6075	0.14385
-3.5803	1.1473		-3.5803	1.0816		3.6165	0.14646
-3.5683	1.1293		-3.5683	1.0951		3.6245	0.14887
-3.5563	1.1156		-3.5563	1.1084		3.6335	0.15099
-3.5443	1.1076		-3.5443	1.1215		3.6425	0.15271
-3.5323	1.1068		-3.5323	1.1348		3.6515	0.15392
-3.5193	1.1146		-3.5193	1.1483		3.6605	0.1545
-3.5073	1.1316		-3.5073	1.1623		3.6685	0.15432
-3.4953	1.1587		-3.4953	1.1769		3.6775	0.15331
-3.4833	1.1953		-3.4833	1.1919		3.6865	0.1514
-3.4713	1.2405		-3.4713	1.207		3.6955	0.14854
-3.4583	1.2918		-3.4583	1.2213		3.7035	0.14479
-3.4463	1.3466		-3.4463	1.2342		3.7125	0.14016
-3.4343	1.4014		-3.4343	1.2444		3.7215	0.13482
-3.4223	1.4526		-3.4223	1.2514		3.7305	0.1289
-3.4103	1.4965		-3.4103	1.2545		3.7385	0.12259
-3.3973	1.5298		-3.3973	1.2532		3.7475	0.11611
-3.3853	1.55		-3.3853	1.2482		3.7565	0.10969
-3.3733	1.5556		-3.3733	1.2399		3.7655	0.10352
-3.3613	1.5465		-3.3613	1.229		3.7735	0.09778
-3.3493	1.5237		-3.3493	1.2169		3.7825	0.09265
-3.3363	1.4889		-3.3363	1.204		3.7915	0.08824
-3.3243	1.4453		-3.3243	1.1914		3.8005	0.08458
-3.3123	1.3961		-3.3123	1.1797		3.8085	0.08174
-3.3003	1.3456		-3.3003	1.169		3.8175	0.07966
-3.2883	1.2973		-3.2883	1.1598		3.8265	0.07829
-3.2753	1.2555		-3.2753	1.1523		3.8355	0.07756
-3.2633	1.2233		-3.2633	1.1475		3.8435	0.07731
-3.2513	1.2037		-3.2513	1.1457		3.8525	0.07747
-3.2393	1.1987		-3.2393	1.1484		3.8615	0.07788
-3.2273	1.2094		-3.2273	1.1566		3.8705	0.07845
-3.2153	1.2356		-3.2153	1.1711		3.8785	0.07907
-3.2023	1.2764		-3.2023	1.1927		3.8875	0.07966
-3.1903	1.3288		-3.1903	1.2214		3.8965	0.08016
-3.1783	1.3896		-3.1783	1.2565		3.9055	0.08052
-3.1663	1.454		-3.1663	1.2965		3.9145	0.0807
-3.1543	1.5177		-3.1543	1.3397		3.9225	0.08067
-3.1413	1.5755		-3.1413	1.3838		3.9315	0.08046
-3.1293	1.6229		-3.1293	1.4261		3.9405	0.08009
-3.1173	1.6571		-3.1173	1.4651		3.9495	0.07953
-3.1053	1.6755		-3.1053	1.499		3.9575	0.07882
-3.0933	1.6772		-3.0933	1.5272		3.9665	0.07798
-3.0803	1.6625		-3.0803	1.5501		3.9755	0.07704
-3.0683	1.6331		-3.0683	1.5686		3.9845	0.07602
-3.0563	1.5915		-3.0563	1.5844		3.9925	0.07494
-3.0443	1.5404		-3.0443	1.5995		4.0015	0.07383
-3.0323	1.4831		-3.0323	1.6159		4.0105	0.07274
-3.0193	1.4228		-3.0193	1.6352		4.0195	0.07162
-3.0073	1.3624		-3.0073	1.6582		4.0275	0.07057
-2.9953	1.3045		-2.9953	1.6848		4.0365	0.06959
-2.9833	1.2517		-2.9833	1.7138		4.0455	0.06867
-2.9713	1.2055		-2.9713	1.7432		4.0545	0.06782
-2.9583	1.1677		-2.9583	1.7703		4.0625	0.06704
-2.9463	1.1388		-2.9463	1.7922		4.0715	0.06635
-2.9343	1.1201		-2.9343	1.8064		4.0805	0.06574
-2.9223	1.1115		-2.9223	1.8112		4.0895	0.06521
-2.9103	1.1126		-2.9103	1.8055		4.0975	0.06473
-2.8983	1.1232		-2.8983	1.7894		4.1065	0.06428
-2.8853	1.1422		-2.8853	1.7647		4.1155	0.06388
-2.8733	1.168		-2.8733	1.7334		4.1245	0.06346
-2.8613	1.199		-2.8613	1.6985		4.1325	0.06305
-2.8493	1.2336		-2.8493	1.6631		4.1415	0.06262
-2.8373	1.2698		-2.8373	1.6301		4.1505	0.06219
-2.8243	1.3059		-2.8243	1.6017		4.1595	0.06176
-2.8123	1.3407		-2.8123	1.5799		4.1685	0.06134
-2.8003	1.3733		-2.8003	1.5655		4.1765	0.06097
-2.7883	1.403		-2.7883	1.5591		4.1855	0.06069
-2.7763	1.4295		-2.7763	1.5598		4.1945	0.06054
-2.7633	1.4529		-2.7633	1.5671		4.2035	0.0606
-2.7513	1.4737		-2.7513	1.5794		4.2115	0.06091
-2.7393	1.4918		-2.7393	1.5947		4.2205	0.06151
-2.7273	1.5072		-2.7273	1.6114		4.2295	0.06247
-2.7153	1.5199		-2.7153	1.6275		4.2385	0.06382
-2.7023	1.5298		-2.7023	1.6413		4.2465	0.06555
-2.6903	1.5364		-2.6903	1.6514		4.2555	0.06767
-2.6783	1.5396		-2.6783	1.657		4.2645	0.07017
-2.6663	1.5391		-2.6663	1.6577		4.2735	0.07302
-2.6543	1.5352		-2.6543	1.653		4.2815	0.07614
-2.6423	1.5281		-2.6423	1.6437		4.2905	0.07948
-2.6293	1.5188		-2.6293	1.6298		4.2995	0.08299
-2.6173	1.5083		-2.6173	1.6115		4.3085	0.0866
-2.6053	1.4977		-2.6053	1.5894		4.3165	0.09025
-2.5933	1.4886		-2.5933	1.564		4.3255	0.0939
-2.5813	1.4823		-2.5813	1.5355		4.3345	0.09753
-2.5683	1.4798		-2.5683	1.5045		4.3435	0.10112
-2.5563	1.4825		-2.5563	1.4719		4.3515	0.10466
-2.5443	1.4909		-2.5443	1.4394		4.3605	0.10816
-2.5323	1.5058		-2.5323	1.4086		4.3695	0.1116
-2.5203	1.5273		-2.5203	1.3819		4.3785	0.11503
-2.5073	1.5554		-2.5073	1.3616		4.3865	0.11841
-2.4953	1.5898		-2.4953	1.3503		4.3955	0.12177
-2.4833	1.6291		-2.4833	1.3498		4.4045	0.12504
-2.4713	1.6721		-2.4713	1.3615		4.4135	0.12817
-2.4593	1.7166		-2.4593	1.386		4.4225	0.13115
-2.4463	1.7601		-2.4463	1.4228		4.4305	0.13387
-2.4343	1.7995		-2.4343	1.4706		4.4395	0.1363
-2.4223	1.8316		-2.4223	1.5269		4.4485	0.13837
-2.4103	1.8533		-2.4103	1.5892		4.4575	0.13998
-2.3983	1.8624		-2.3983	1.6541		4.4655	0.14113
-2.3853	1.8569		-2.3853	1.7182		4.4745	0.14178
-2.3733	1.8365		-2.3733	1.7783		4.4835	0.14192
-2.3613	1.8016		-2.3613	1.8319		4.4925	0.14159
-2.3493	1.7545		-2.3493	1.8766		4.5005	0.14081
-2.3373	1.6976		-2.3373	1.9112		4.5095	0.13962
-2.3253	1.6345		-2.3253	1.9353		4.5185	0.13813
-2.3123	1.5689		-2.3123	1.9496		4.5275	0.13639
-2.3003	1.5043		-2.3003	1.955		4.5355	0.13445
-2.2883	1.4439		-2.2883	1.9537		4.5445	0.13245
-2.2763	1.3902		-2.2763	1.9486		4.5535	0.13041
-2.2643	1.3443		-2.2643	1.9422		4.5625	0.12838
-2.2513	1.3074		-2.2513	1.9379		4.5705	0.1264
-2.2393	1.2791		-2.2393	1.9384		4.5795	0.12452
-2.2273	1.2588		-2.2273	1.9457		4.5885	0.12268
-2.2153	1.2452		-2.2153	1.9617		4.5975	0.12093
-2.2033	1.2369		-2.2033	1.9865		4.6055	0.1192
-2.1903	1.2315		-2.1903	2.0196		4.6145	0.1175
-2.1783	1.228		-2.1783	2.0587		4.6235	0.11577
-2.1663	1.2239		-2.1663	2.101		4.6325	0.11399
-2.1543	1.2178		-2.1543	2.1418		4.6405	0.11211
-2.1423	1.2078		-2.1423	2.1766		4.6495	0.11012
-2.1293	1.1933		-2.1293	2.2003		4.6585	0.108
-2.1173	1.17356		-2.1173	2.2082		4.6675	0.10573
-2.1053	1.14808		-2.1053	2.1967		4.6765	0.1033
-2.0933	1.11774		-2.0933	2.163		4.6845	0.10071
-2.0813	1.08317		-2.0813	2.1065		4.6935	0.09797
-2.0683	1.04603		-2.0683	2.0285		4.7025	0.09509
-2.0563	1.00766		-2.0563	1.9315		4.7115	0.09205
-2.0443	0.9701		-2.0443	1.8199		4.7195	0.08887
-2.0323	0.9346		-2.0323	1.6992		4.7285	0.08558
-2.0203	0.9029		-2.0203	1.5748		4.7375	0.08217
-2.0083	0.8756		-2.0083	1.4532		4.7465	0.07866
-1.9953	0.8538		-1.9953	1.3396		4.7545	0.07509
-1.9833	0.8373		-1.9833	1.2386		4.7635	0.07149
-1.9713	0.8262		-1.9713	1.1541		4.7725	0.06789
-1.9593	0.8204		-1.9593	1.0887		4.7815	0.06434
-1.9473	0.8188		-1.9473	1.0436		4.7895	0.06089
-1.9343	0.8216		-1.9343	1.0195		4.7985	0.05763
-1.9223	0.8279		-1.9223	1.0157		4.8075	0.05461
-1.9103	0.8377		-1.9103	1.0316		4.8165	0.05192
-1.8983	0.8504		-1.8983	1.0647		4.8245	0.04959
-1.8863	0.866		-1.8863	1.1128		4.8335	0.04772
-1.8733	0.8841		-1.8733	1.1728		4.8425	0.04632
-1.8613	0.90447		-1.8613	1.2415		4.8515	0.04545
-1.8493	0.92675		-1.8493	1.3153		4.8595	0.04512
-1.8373	0.95057		-1.8373	1.3908		4.8685	0.04532
-1.8253	0.97552		-1.8253	1.4646		4.8775	0.04601
-1.8123	1.00143		-1.8123	1.534		4.8865	0.04718
-1.8003	1.02758		-1.8003	1.5974		4.8945	0.04876
-1.7883	1.05368		-1.7883	1.6536		4.9035	0.05067
-1.7763	1.07977		-1.7763	1.703		4.9125	0.05285
-1.7643	1.10528		-1.7643	1.7463		4.9215	0.05518
-1.7513	1.1301		-1.7513	1.7856		4.9305	0.05761
-1.7393	1.1544		-1.7393	1.823		4.9385	0.06003
-1.7273	1.1777		-1.7273	1.8606		4.9475	0.06238
-1.7153	1.2002		-1.7153	1.9002		4.9565	0.06456
-1.7033	1.2216		-1.7033	1.9432		4.9655	0.06653
-1.6913	1.2414		-1.6913	1.99		4.9735	0.06825
-1.6783	1.2591		-1.6783	2.0395		4.9825	0.06968
-1.6663	1.2738		-1.6663	2.0897		4.9915	0.07079
-1.6543	1.2847		-1.6543	2.1375		5.0005	0.07158
-1.6423	1.2903		-1.6423	2.1795		5.0085	0.07202
-1.6303	1.2896		-1.6303	2.2114		5.0175	0.07214
-1.6173	1.2816		-1.6173	2.2293		5.0265	0.07192
-1.6053	1.2653		-1.6053	2.2302		5.0355	0.0714
-1.5933	1.241		-1.5933	2.2119		5.0435	0.07059
-1.5813	1.2088		-1.5813	2.1742		5.0525	0.06953
-1.5693	1.1706		-1.5693	2.1185		5.0615	0.06826
-1.5563	1.1278		-1.5563	2.0474		5.0705	0.06687
-1.5443	1.0833		-1.5443	1.9648		5.0785	0.06537
-1.5323	1.0399		-1.5323	1.8757		5.0875	0.06386
-1.5203	1.0004		-1.5203	1.7846		5.0965	0.06244
-1.5083	0.9677		-1.5083	1.6961		5.1055	0.06121
-1.4953	0.9437		-1.4953	1.6134		5.1135	0.06024
-1.4833	0.9293		-1.4833	1.5386		5.1225	0.0596
-1.4713	0.9254		-1.4713	1.4726		5.1315	0.05939
-1.4593	0.9315		-1.4593	1.4152		5.1405	0.05961
-1.4473	0.9457		-1.4473	1.3649		5.1485	0.06031
-1.4343	0.9664		-1.4343	1.3201		5.1575	0.06145
-1.4223	0.9905		-1.4223	1.2789		5.1665	0.06297
-1.4103	1.0156		-1.4103	1.2398		5.1755	0.06481
-1.3983	1.039		-1.3983	1.2016		5.1845	0.06683
-1.3863	1.0588		-1.3863	1.1635		5.1925	0.06892
-1.3743	1.073		-1.3743	1.1259		5.2015	0.07095
-1.3613	1.0806		-1.3613	1.0887		5.2105	0.07278
-1.3493	1.0817		-1.3493	1.053		5.2195	0.07428
-1.3373	1.0771		-1.3373	1.0192		5.2275	0.07537
-1.3253	1.068		-1.3253	0.9884		5.2365	0.07603
-1.3133	1.05639		-1.3133	0.961		5.2455	0.07618
-1.3003	1.04455		-1.3003	0.9377		5.2545	0.07591
-1.2883	1.03428		-1.2883	0.9189		5.2625	0.07522
-1.2763	1.02799		-1.2763	0.90512		5.2715	0.07428
-1.2643	1.02684		-1.2643	0.89679		5.2805	0.07315
-1.2523	1.03219		-1.2523	0.89469		5.2895	0.07199
-1.2393	1.0442		-1.2393	0.8989		5.2975	0.07095
-1.2273	1.06268		-1.2273	0.9101		5.3065	0.07011
-1.2153	1.08655		-1.2153	0.9283		5.3155	0.06961
-1.2033	1.11455		-1.2033	0.9533		5.3245	0.06952
-1.1913	1.14455		-1.1913	0.9849		5.3325	0.06985
-1.1783	1.17487		-1.1783	1.0218		5.3415	0.07061
-1.1663	1.20307		-1.1663	1.0633		5.3505	0.07179
-1.1543	1.22748		-1.1543	1.1075		5.3595	0.07327
-1.1423	1.2466		-1.1423	1.1536		5.3675	0.07498
-1.1303	1.25944		-1.1303	1.1997		5.3765	0.0768
-1.1183	1.2654		-1.1183	1.2448		5.3855	0.07863
-1.1053	1.2643		-1.1053	1.2874		5.3945	0.08032
-1.0933	1.2566		-1.0933	1.3269		5.4025	0.08178
-1.0813	1.2425		-1.0813	1.3625		5.4115	0.08293
-1.0693	1.2235		-1.0693	1.3941		5.4205	0.08371
-1.0573	1.2002		-1.0573	1.4214		5.4295	0.08409
-1.0443	1.1738		-1.0443	1.445		5.4385	0.08403
-1.0323	1.1453		-1.0323	1.4656		5.4465	0.08362
-1.0203	1.116		-1.0203	1.484		5.4555	0.08285
-1.0083	1.0866		-1.0083	1.5014		5.4645	0.08184
-0.9963	1.0583		-0.9963	1.5194		5.4735	0.08065
-0.9833	1.0318		-0.9833	1.5392		5.4815	0.07939
-0.9713	1.0075		-0.9713	1.5619		5.4905	0.07813
-0.9593	0.986		-0.9593	1.5889		5.4995	0.07696
-0.9473	0.9679		-0.9473	1.6204		5.5085	0.07593
-0.9353	0.9531		-0.9353	1.6567		5.5165	0.07506
-0.9223	0.9423		-0.9223	1.6973		5.5255	0.07436
-0.9103	0.9356		-0.9103	1.7415		5.5345	0.07382
-0.8983	0.9337		-0.8983	1.7878		5.5435	0.07336
-0.8863	0.93718		-0.8863	1.8345		5.5515	0.07293
-0.8743	0.94654		-0.8743	1.8805		5.5605	0.07245
-0.8613	0.962		-0.8613	1.9232		5.5695	0.07183
-0.8493	0.98382		-0.8493	1.9609		5.5785	0.07101
-0.8373	1.01146		-0.8373	1.9938		5.5865	0.0699
-0.8253	1.04402		-0.8253	2.0209		5.5955	0.06849
-0.8133	1.07983		-0.8133	2.0414		5.6045	0.06675
-0.8013	1.11709		-0.8013	2.0572		5.6135	0.06471
-0.7883	1.15376		-0.7883	2.0696		5.6215	0.06243
-0.7763	1.18767		-0.7763	2.0791		5.6305	0.05994
-0.7643	1.21655		-0.7643	2.0876		5.6395	0.05738
-0.7523	1.23916		-0.7523	2.0973		5.6485	0.05481
-0.7403	1.2544		-0.7403	2.1097		5.6565	0.05233
-0.7273	1.26199		-0.7273	2.1249		5.6655	0.05004
-0.7153	1.26233		-0.7153	2.1436		5.6745	0.04804
-0.7033	1.25571		-0.7033	2.1657		5.6835	0.04637
-0.6913	1.24328		-0.6913	2.1906		5.6925	0.04506
-0.6793	1.22638		-0.6793	2.2178		5.7005	0.04414
-0.6663	1.20618		-0.6663	2.2451		5.7095	0.0436
-0.6543	1.18395		-0.6543	2.2716		5.7185	0.0434
-0.6423	1.1608		-0.6423	2.2942		5.7275	0.04349
-0.6303	1.13825		-0.6303	2.3126		5.7355	0.04383
-0.6183	1.11715		-0.6183	2.3234		5.7445	0.04434
-0.6053	1.09902		-0.6053	2.3271		5.7535	0.04497
-0.5933	1.08476		-0.5933	2.3196		5.7625	0.04566
-0.5813	1.07552		-0.5813	2.303		5.7705	0.04634
-0.5693	1.07202		-0.5693	2.2745		5.7795	0.04697
-0.5573	1.0746		-0.5573	2.2352		5.7885	0.04752
-0.5443	1.08323		-0.5443	2.1853		5.7975	0.04797
-0.5323	1.09719		-0.5323	2.1259		5.8055	0.04827
-0.5203	1.1151		-0.5203	2.0595		5.8145	0.04842
-0.5083	1.13606		-0.5083	1.9875		5.8235	0.04844
-0.4963	1.15826		-0.4963	1.9133		5.8325	0.0483
-0.4843	1.1801		-0.4843	1.8402		5.8405	0.04804
-0.4713	1.20079		-0.4713	1.7717		5.8495	0.04765
-0.4593	1.21955		-0.4593	1.7116		5.8585	0.04717
-0.4473	1.23684		-0.4473	1.6632		5.8675	0.04663
-0.4353	1.25371		-0.4353	1.6291		5.8755	0.04604
-0.4233	1.27101		-0.4233	1.6115		5.8845	0.04546
-0.4103	1.2909		-0.4103	1.6109		5.8935	0.04489
-0.3983	1.3148		-0.3983	1.6272		5.9025	0.04442
-0.3863	1.3441		-0.3863	1.6587		5.9115	0.04404
-0.3743	1.3794		-0.3743	1.7031		5.9195	0.0438
-0.3623	1.4207		-0.3623	1.7572		5.9285	0.04372
-0.3493	1.4672		-0.3493	1.8182		5.9375	0.04378
-0.3373	1.5174		-0.3373	1.8824		5.9465	0.04399
-0.3253	1.5694		-0.3253	1.9474		5.9545	0.04433
-0.3133	1.6208		-0.3133	2.0112		5.9635	0.04477
-0.3013	1.6694		-0.3013	2.0717		5.9725	0.04526
-0.2883	1.7132		-0.2883	2.128		5.9815	0.04571
-0.2763	1.7503		-0.2763	2.179		5.9895	0.04606
-0.2643	1.7792		-0.2643	2.2236		5.9985	0.04625
-0.2523	1.7991		-0.2523	2.2608		6.0075	0.0462
-0.2403	1.81		-0.2403	2.2892		6.0165	0.04584
-0.2273	1.8119		-0.2273	2.3075		6.0245	0.04515
-0.2153	1.8057		-0.2153	2.3143		6.0335	0.04409
-0.2033	1.7929		-0.2033	2.3086		6.0425	0.04264
-0.1913	1.7751		-0.1913	2.2902		6.0515	0.04085
-0.1793	1.7547		-0.1793	2.2593		6.0595	0.03873
-0.1673	1.7338		-0.1673	2.217		6.0685	0.03637
-0.1543	1.7143		-0.1543	2.1653		6.0775	0.03384
-0.1423	1.698		-0.1423	2.1067		6.0865	0.03122
-0.1303	1.6858		-0.1303	2.0437		6.0945	0.02862
-0.1183	1.678		-0.1183	1.9787		6.1035	0.02611
-0.1063	1.6735		-0.1063	1.9135		6.1125	0.02379
-0.0933	1.6714		-0.0933	1.8497		6.1215	0.02173
-0.0813	1.6691		-0.0813	1.7882		6.1295	0.01999
-0.0693	1.6646		-0.0693	1.7291		6.1385	0.01861
-0.0573	1.656		-0.0573	1.6725		6.1475	0.01761
-0.0453	1.6413		-0.0453	1.6176		6.1565	0.017
-0.0323	1.6196		-0.0323	1.5645		6.1655	0.01676
-0.0203	1.5906		-0.0203	1.5128		6.1735	0.01688
-0.0083	1.555		-0.0083	1.4627		6.1825	0.01731
0.0037	1.515		0.0037	1.4144		6.1915	0.01801
0.0157	1.4728		0.0157	1.3689		6.2005	0.01895
0.0287	1.4316		0.0287	1.3271		6.2085	0.02008
0.0407	1.3947		0.0407	1.2911		6.2175	0.02136
0.0527	1.3661		0.0527	1.2624		6.2265	0.02278
0.0647	1.3487		0.0647	1.2423		6.2355	0.0243
0.0767	1.3451		0.0767	1.23274		6.2435	0.02592
0.0897	1.3571		0.0897	1.2342		6.2525	0.02762
0.1017	1.3847		0.1017	1.24673		6.2615	0.02942
0.1137	1.4268		0.1137	1.26914		6.2705	0.03132
0.1257	1.4806		0.1257	1.29979		6.2785	0.03333
0.1377	1.5428		0.1377	1.33589		6.2875	0.03545
0.1497	1.6085		0.1497	1.37446		6.2965	0.0377
0.1627	1.6733		0.1627	1.41298		6.3055	0.04006
0.1747	1.7329		0.1747	1.44892		6.3135	0.04252
0.1867	1.7841		0.1867	1.48102		6.3225	0.04507
0.1987	1.8246		0.1987	1.5088		6.3315	0.04766
0.2107	1.8536		0.2107	1.5334		6.3405	0.05027
0.2237	1.8713		0.2237	1.556		6.3485	0.05284
0.2357	1.8795		0.2357	1.5791		6.3575	0.05532
0.2477	1.8803		0.2477	1.6058		6.3665	0.05767
0.2597	1.8757		0.2597	1.6383		6.3755	0.05984
0.2717	1.8678		0.2717	1.679		6.3835	0.06179
0.2847	1.8582		0.2847	1.7297		6.3925	0.06348
0.2967	1.8477		0.2967	1.7911		6.4015	0.06488
0.3087	1.8367		0.3087	1.8636		6.4105	0.066
0.3207	1.8248		0.3207	1.9459		6.4195	0.06682
0.3327	1.8118		0.3327	2.0367		6.4275	0.06734
0.3457	1.7968		0.3457	2.1329		6.4365	0.06759
0.3577	1.7794		0.3577	2.2306		6.4455	0.06757
0.3697	1.7592		0.3697	2.3258		6.4545	0.06732
0.3817	1.736		0.3817	2.4131		6.4625	0.06684
0.3937	1.7097		0.3937	2.4872		6.4715	0.06614
0.4057	1.6809		0.4057	2.5428		6.4805	0.06523
0.4187	1.6503		0.4187	2.5756		6.4895	0.06412
0.4307	1.6182		0.4307	2.5819		6.4975	0.0628
0.4427	1.5859		0.4427	2.5599		6.5065	0.06124
0.4547	1.554		0.4547	2.5093		6.5155	0.05944
0.4667	1.5236		0.4667	2.4319		6.5245	0.05742
0.4797	1.4955		0.4797	2.3307		6.5325	0.05514
0.4917	1.47		0.4917	2.21034		6.5415	0.05263
0.5037	1.4474		0.5037	2.07622		6.5505	0.0499
0.5157	1.4273		0.5157	1.93347		6.5595	0.04696
0.5277	1.4094		0.5277	1.78802		6.5675	0.04388
0.5407	1.3926		0.5407	1.64418		6.5765	0.04069
0.5527	1.376		0.5527	1.50583		6.5855	0.03745
0.5647	1.3588		0.5647	1.37616		6.5945	0.03423
0.5767	1.3404		0.5767	1.25727		6.6025	0.03108
0.5887	1.3203		0.5887	1.1503		6.6115	0.02806
0.6017	1.299		0.6017	1.05557		6.6205	0.02522
0.6137	1.2763		0.6137	0.97315		6.6295	0.02259
0.6257	1.2527		0.6257	0.90271		6.6375	0.02022
0.6377	1.2285		0.6377	0.8434		6.6465	0.0181
0.6497	1.2038		0.6497	0.794		6.6555	0.01626
0.6627	1.1786		0.6627	0.75303		6.6645	0.01468
0.6747	1.15204		0.6747	0.71974		6.6735	0.01336
0.6867	1.12307		0.6867	0.69217		6.6815	0.01228
0.6987	1.09124		0.6987	0.66935		6.6905	0.01142
0.7107	1.0555		0.7107	0.65017		6.6995	0.01077
0.7227	1.0157		0.7227	0.6337		6.7085	0.01031
0.7357	0.9716		0.7357	0.61956		6.7165	0.01002
0.7477	0.92403		0.7477	0.60695		6.7255	0.00989
0.7597	0.87467		0.7597	0.59635		6.7345	0.00992
0.7717	0.82451		0.7717	0.58735		6.7435	0.01009
0.7837	0.77581		0.7837	0.57998		6.7515	0.0104
0.7967	0.73		0.7967	0.57425		6.7605	0.01084
0.8087	0.6891		0.8087	0.56985		6.7695	0.01139
0.8207	0.65365		0.8207	0.56635		6.7785	0.01205
0.8327	0.62461		0.8327	0.56327		6.7865	0.01279
0.8447	0.60206		0.8447	0.56005		6.7955	0.01358
0.8577	0.58574		0.8577	0.55633		6.8045	0.0144
0.8697	0.57523		0.8697	0.55134		6.8135	0.01521
0.8817	0.56981		0.8817	0.54527		6.8215	0.01598
0.8937	0.56902		0.8937	0.53781		6.8305	0.01668
0.9057	0.57175		0.9057	0.52896		6.8395	0.01726
0.9187	0.57742		0.9187	0.5191		6.8485	0.01771
0.9307	0.58499		0.9307	0.50824		6.8565	0.018
0.9427	0.5934		0.9427	0.49655		6.8655	0.01812
0.9547	0.60142		0.9547	0.4842		6.8745	0.01808
0.9667	0.6081		0.9667	0.47078		6.8835	0.01787
0.9797	0.61179		0.9797	0.45658		6.8915	0.01753
0.9917	0.61186		0.9917	0.44126		6.9005	0.01708
1.0037	0.60711		1.0037	0.42471		6.9095	0.01656
1.0157	0.59757		1.0157	0.40714		6.9185	0.01599
1.0277	0.58317		1.0277	0.38875		6.9275	0.01542
1.0397	0.56436		1.0397	0.36996		6.9355	0.01489
1.0527	0.54229		1.0527	0.35159		6.9445	0.01443
1.0647	0.51841		1.0647	0.33416		6.9535	0.01406
1.0767	0.49396		1.0767	0.31827		6.9625	0.01381
1.0887	0.47065		1.0887	0.30496		6.9705	0.01368
1.1007	0.44968		1.1007	0.29454		6.9795	0.01369
1.1137	0.43215		1.1137	0.28731		6.9885	0.01383
1.1257	0.41871		1.1257	0.28336		6.9975	0.0141
1.1377	0.40941		1.1377	0.28236		7.0055	0.01449
1.1497	0.40416		1.1497	0.28393		7.0145	0.01499
1.1617	0.40233		1.1617	0.2874		7.0235	0.01559
1.1747	0.40323		1.1747	0.29193		7.0325	0.01628
1.1867	0.40578		1.1867	0.29695		7.0405	0.01705
1.1987	0.40898		1.1987	0.30143		7.0495	0.01791
1.2107	0.41179		1.2107	0.30467		7.0585	0.01885
1.2227	0.41331		1.2227	0.30618		7.0675	0.01985
1.2357	0.4128		1.2357	0.30547		7.0755	0.02092
1.2477	0.40964		1.2477	0.30225		7.0845	0.02205
1.2597	0.40357		1.2597	0.29671		7.0935	0.02322
1.2717	0.39435		1.2717	0.28884		7.1025	0.02441
1.2837	0.38215		1.2837	0.27905		7.1105	0.0256
1.2967	0.36742		1.2967	0.26782		7.1195	0.02674
1.3087	0.35071		1.3087	0.25576		7.1285	0.0278
1.3207	0.33248		1.3207	0.24327		7.1375	0.02875
1.3327	0.31347		1.3327	0.23096		7.1455	0.02953
1.3447	0.2944		1.3447	0.21924		7.1545	0.03012
1.3567	0.27586		1.3567	0.20841		7.1635	0.03048
1.3697	0.25831		1.3697	0.19861		7.1725	0.03057
1.3817	0.24206		1.3817	0.18986		7.1815	0.0304
1.3937	0.22729		1.3937	0.1821		7.1895	0.02995
1.4057	0.21411		1.4057	0.17512		7.1985	0.02923
1.4177	0.20243		1.4177	0.1687		7.2075	0.02829
1.4307	0.19219		1.4307	0.16266		7.2165	0.02713
1.4427	0.18323		1.4427	0.15678		7.2245	0.02581
1.4547	0.17552		1.4547	0.15098		7.2335	0.02437
1.4667	0.16898		1.4667	0.14522		7.2425	0.02287
1.4787	0.1636		1.4787	0.13954		7.2515	0.02135
1.4917	0.15949		1.4917	0.13408		7.2595	0.01985
1.5037	0.15668		1.5037	0.12902		7.2685	0.01842
1.5157	0.15531		1.5157	0.12456		7.2775	0.01709
1.5277	0.15539		1.5277	0.12092		7.2865	0.01588
1.5397	0.15691		1.5397	0.11829		7.2945	0.01481
1.5527	0.15977		1.5527	0.11673		7.3035	0.01387
1.5647	0.16378		1.5647	0.11635		7.3125	0.01308
1.5767	0.16869		1.5767	0.11715		7.3215	0.01243
1.5887	0.17419		1.5887	0.11905		7.3295	0.0119
1.6007	0.17995		1.6007	0.12199		7.3385	0.01149
1.6137	0.18567		1.6137	0.12588		7.3475	0.01119
1.6257	0.19111		1.6257	0.1306		7.3565	0.01097
1.6377	0.19609		1.6377	0.13606		7.3645	0.01083
1.6497	0.20045		1.6497	0.14217		7.3735	0.01076
1.6617	0.2042		1.6617	0.14884		7.3825	0.01074
1.6737	0.20729		1.6737	0.15597		7.3915	0.01078
1.6867	0.20973		1.6867	0.1634		7.3995	0.01085
1.6987	0.21154		1.6987	0.17094		7.4085	0.01095
1.7107	0.21273		1.7107	0.17836		7.4175	0.01107
1.7227	0.21323		1.7227	0.18534		7.4265	0.0112
1.7347	0.21299		1.7347	0.19158		7.4355	0.01133
1.7477	0.21191		1.7477	0.19674		7.4435	0.01144
1.7597	0.20992		1.7597	0.20049		7.4525	0.01151
1.7717	0.2069		1.7717	0.20283		7.4615	0.01154
1.7837	0.20287		1.7837	0.20333		7.4705	0.01151
1.7957	0.1978		1.7957	0.20208		7.4785	0.01141
1.8087	0.19181		1.8087	0.19937		7.4875	0.01123
1.8207	0.18505		1.8207	0.19511		7.4965	0.01097
1.8327	0.17774		1.8327	0.18976		7.5055	0.01062
1.8447	0.17015		1.8447	0.18352		7.5135	0.0102
1.8567	0.16255		1.8567	0.17675		7.5225	0.00971
1.8697	0.15525		1.8697	0.16966		7.5315	0.00916
1.8817	0.14846		1.8817	0.16253		7.5405	0.00858
1.8937	0.14239		1.8937	0.1555		7.5485	0.00798
1.9057	0.13716		1.9057	0.14868		7.5575	0.00738
1.9177	0.13284		1.9177	0.14214		7.5665	0.00681
1.9297	0.12943		1.9297	0.13591		7.5755	0.00628
1.9427	0.12685		1.9427	0.13003		7.5835	0.00583
1.9547	0.12507		1.9547	0.12453		7.5925	0.00545
1.9667	0.12402		1.9667	0.11945		7.6015	0.00517
1.9787	0.12367		1.9787	0.11487		7.6105	0.005
1.9907	0.124		1.9907	0.11086		7.6185	0.00493
2.0037	0.12513		2.0037	0.10751		7.6275	0.00498
2.0157	0.12712		2.0157	0.10498		7.6365	0.00513
2.0277	0.13013		2.0277	0.10332		7.6455	0.00539
2.0397	0.13424		2.0397	0.10257		7.6535	0.00574
2.0517	0.13949		2.0517	0.10274		7.6625	0.00616
2.0647	0.14583		2.0647	0.10374		7.6715	0.00664
2.0767	0.15301		2.0767	0.10542		7.6805	0.00717
2.0887	0.1607		2.0887	0.10755		7.6895	0.0077
2.1007	0.1684		2.1007	0.10986		7.6975	0.00823
2.1127	0.17559		2.1127	0.11202		7.7065	0.00873
2.1257	0.18165		2.1257	0.11372		7.7155	0.00918
2.1377	0.18609		2.1377	0.1147		7.7245	0.00955
2.1497	0.18857		2.1497	0.11479		7.7325	0.00984
2.1617	0.18887		2.1617	0.11389		7.7415	0.01003
2.1737	0.18704		2.1737	0.11201		7.7505	0.01011
2.1867	0.18336		2.1867	0.10927		7.7595	0.01008
2.1987	0.1782		2.1987	0.10587		7.7675	0.00995
2.2107	0.17214		2.2107	0.10201		7.7765	0.00972
2.2227	0.16567		2.2227	0.09792		7.7855	0.00942
2.2347	0.15936		2.2347	0.09378		7.7945	0.00907
2.2467	0.15358		2.2467	0.08978		7.8025	0.00869
2.2597	0.14859		2.2597	0.08597		7.8115	0.00832
2.2717	0.14455		2.2717	0.08246		7.8205	0.00797
2.2837	0.1414		2.2837	0.07919		7.8295	0.00767
2.2957	0.13908		2.2957	0.07615		7.8375	0.00746
2.3077	0.13738		2.3077	0.07332		7.8465	0.00735
2.3207	0.13615		2.3207	0.07063		7.8555	0.00735
2.3327	0.1352		2.3327	0.06806		7.8645	0.00747
2.3447	0.13439		2.3447	0.06563		7.8725	0.00773
2.3567	0.13365		2.3567	0.0633		7.8815	0.0081
2.3687	0.133		2.3687	0.06112		7.8905	0.00859
2.3817	0.13243		2.3817	0.05909		7.8995	0.00916
2.3937	0.13208		2.3937	0.05729		7.9075	0.00981
2.4057	0.13204		2.4057	0.05572		7.9165	0.01049
2.4177	0.13245		2.4177	0.05447		7.9255	0.01119
2.4297	0.13344		2.4297	0.05353		7.9345	0.01187
2.4427	0.1351		2.4427	0.05297		7.9435	0.01251
2.4547	0.1375		2.4547	0.05277		7.9515	0.01307
2.4667	0.14063		2.4667	0.05294		7.9605	0.01353
2.4787	0.14444		2.4787	0.05346		7.9695	0.01387
2.4907	0.14885		2.4907	0.05427		7.9785	0.01407
2.5037	0.1537		2.5037	0.05531		7.9865	0.01413
2.5157	0.15878		2.5157	0.05649		7.9955	0.01404
2.5277	0.16393		2.5277	0.05772		8.0045	0.0138
2.5397	0.16889		2.5397	0.05894		8.0135	0.01342
2.5517	0.17351		2.5517	0.06008		8.0215	0.01291
2.5637	0.17758		2.5637	0.06107		8.0305	0.01229
2.5767	0.18091		2.5767	0.0619		8.0395	0.01157
2.5887	0.18336		2.5887	0.06252		8.0485	0.01077
2.6007	0.18475		2.6007	0.06294		8.0565	0.00992
2.6127	0.18499		2.6127	0.06313		8.0655	0.00904
2.6247	0.18395		2.6247	0.0631		8.0745	0.00814
2.6377	0.18152		2.6377	0.06285		8.0835	0.00725
2.6497	0.17765		2.6497	0.06233		8.0915	0.00639
2.6617	0.17229		2.6617	0.06156		8.1005	0.00556
2.6737	0.1655		2.6737	0.06048		8.1095	0.00478
2.6857	0.15734		2.6857	0.05908		8.1185	0.00407
2.6987	0.14798		2.6987	0.05738		8.1265	0.00342
2.7107	0.13767		2.7107	0.05535		8.1355	0.00285
2.7227	0.12665		2.7227	0.05305		8.1445	0.00235
2.7347	0.11534		2.7347	0.05052		8.1535	0.00192
2.7467	0.10408		2.7467	0.04782		8.1615	0.00156
2.7597	0.09328		2.7597	0.04505		8.1705	0.00126
2.7717	0.08327		2.7717	0.04232		8.1795	0.00103
2.7837	0.07442		2.7837	0.0397		8.1885	0.00085025
2.7957	0.06698		2.7957	0.03729		8.1975	0.00072208
2.8077	0.06116		2.8077	0.03519		8.2055	0.0006386
2.8207	0.05707		2.8207	0.03345		8.2145	0.00059483
2.8327	0.05474		2.8327	0.03213		8.2235	0.00058511
2.8447	0.05414		2.8447	0.03124		8.2325	0.00060514
2.8567	0.05513		2.8567	0.0308		8.2405	0.00064982
2.8687	0.0575		2.8687	0.03079		8.2495	0.00071437
2.8807	0.06097		2.8807	0.03118		8.2585	0.00079439
2.8937	0.06522		2.8937	0.03191		8.2675	0.00088517
2.9057	0.06987		2.9057	0.0329		8.2755	0.00098169
2.9177	0.07453		2.9177	0.03406		8.2845	0.00108
2.9297	0.0788		2.9297	0.03531		8.2935	0.00117
2.9417	0.08235		2.9417	0.03653		8.3025	0.00126
2.9547	0.08484		2.9547	0.03762		8.3105	0.00133
2.9667	0.08606		2.9667	0.03846		8.3195	0.00139
2.9787	0.08587		2.9787	0.03896		8.3285	0.00143
2.9907	0.08423		2.9907	0.03904		8.3375	0.00145
3.0027	0.0812		3.0027	0.03864		8.3455	0.00144
3.0157	0.07691		3.0157	0.03771		8.3545	0.00142
3.0277	0.0716		3.0277	0.03626		8.3635	0.00137
3.0397	0.06547		3.0397	0.03432		8.3725	0.0013
3.0517	0.05885		3.0517	0.03194		8.3805	0.00122
3.0637	0.05199		3.0637	0.02923		8.3895	0.00113
3.0767	0.04515		3.0767	0.02628		8.3985	0.00103
3.0887	0.03856		3.0887	0.02321		8.4075	0.00092084
3.1007	0.03241		3.1007	0.02015		8.4165	0.00081245
3.1127	0.02682		3.1127	0.01721		8.4245	0.00070596
3.1247	0.0219		3.1247	0.01448		8.4335	0.00060402
3.1377	0.01768		3.1377	0.01203		8.4425	0.00050893
3.1497	0.01415		3.1497	0.00991		8.4515	0.00042244
3.1617	0.01129		3.1617	0.00812		8.4595	0.00034517
3.1737	0.00902		3.1737	0.00667		8.4685	0.0002778
3.1857	0.00728		3.1857	0.00553		8.4775	0.00022016
3.1977	0.00598		3.1977	0.00466		8.4865	0.00017185
3.2107	0.00501		3.2107	0.004		8.4945	0.00013211
3.2227	0.00431		3.2227	0.00352		8.5035	9.999e-05
3.2347	0.00378		3.2347	0.00316		8.5125	7.453e-05
3.2467	0.00338		3.2467	0.00287		8.5215	5.472e-05
3.2587	0.00305		3.2587	0.00263		8.5295	3.956e-05
3.2717	0.00275		3.2717	0.0024		8.5385	2.816e-05
3.2837	0.00246		3.2837	0.00217		8.5475	1.975e-05
3.2957	0.00217		3.2957	0.00194		8.5565	1.363e-05
3.3077	0.00188		3.3077	0.00171		8.5645	9.27e-06
3.3197	0.0016		3.3197	0.00147		8.5735	6.21e-06
3.3327	0.00133		3.3327	0.00123		8.5825	4.09e-06
3.3447	0.00108		3.3447	0.00101		8.5915	2.66e-06
3.3567	0.00085348		3.3567	0.00080702		8.5995	1.7e-06
3.3687	0.00065702		3.3687	0.00062814		8.6085	1.07e-06
3.3807	0.00049236		3.3807	0.00047603		8.6175	6.6e-07
3.3937	0.00035901		3.3937	0.00035103		8.6265	4.1e-07
3.4057	0.00025474		3.4057	0.00025188		8.6345	2.4e-07
3.4177	0.00017578		3.4177	0.00017581		8.6435	1.4e-07
3.4297	0.00011798		3.4297	0.00011936		8.6525	8e-08
3.4417	7.7e-05		3.4417	7.88e-05		8.6615	5e-08
3.4537	4.887e-05		3.4537	5.059e-05		8.6705	3e-08
3.4667	3.015e-05		3.4667	3.157e-05		8.6785	2e-08
3.4787	1.809e-05		3.4787	1.916e-05		8.6875	1e-08
3.4907	1.055e-05		3.4907	1.13e-05		8.6965	0
3.5027	5.99e-06		3.5027	6.48e-06		8.7055	0
3.5147	3.3e-06		3.5147	3.61e-06		8.7135	0
3.5277	1.77e-06		3.5277	1.96e-06		8.7225	0
3.5397	9.2e-07		3.5397	1.03e-06		8.7315	0
3.5517	4.7e-07		3.5517	5.3e-07		8.7405	0
3.5637	2.3e-07		3.5637	2.6e-07		8.7485	0
3.5757	1.1e-07		3.5757	1.3e-07		8.7575	0
3.5887	5e-08		3.5887	6e-08		8.7665	0
3.6007	2e-08		3.6007	3e-08		8.7755	0
3.6127	1e-08		3.6127	1e-08		8.7835	0
3.6247	0		3.6247	1e-08		8.7925	0
3.6367	0		3.6367	0		8.8015	0
3.6497	0		3.6497	0		8.8105	0
3.6617	0		3.6617	0		8.8185	0
3.6737	0		3.6737	0		8.8275	0
3.6857	0		3.6857	0		8.8365	0
3.6977	0		3.6977	0		8.8455	0
3.7107	0		3.7107	0		8.8535	0
3.7227	0		3.7227	0		8.8625	0
3.7347	0		3.7347	0		8.8715	0
3.7467	0		3.7467	0		8.8805	0
3.7587	0		3.7587	0		8.8885	0
3.7707	0		3.7707	0		8.8975	0
3.7837	0		3.7837	0		8.9065	0
3.7957	0		3.7957	0		8.9155	0
3.8077	0		3.8077	0		8.9245	0
3.8197	0		3.8197	0		8.9325	0
3.8317	0		3.8317	0		8.9415	0
3.8447	0		3.8447	0		8.9505	0
3.8567	0		3.8567	0		8.9595	0
3.8687	0		3.8687	0		8.9675	0
3.8807	0		3.8807	0		8.9765	0
3.8927	0		3.8927	0		8.9855	0
3.9057	0		3.9057	0		8.9945	0
3.9177	0		3.9177	0		9.0025	0
3.9297	0		3.9297	0		9.0115	0
3.9417	0		3.9417	0		9.0205	0
3.9537	0		3.9537	0		9.0295	0
3.9667	0		3.9667	0		9.0375	0
3.9787	0		3.9787	0		9.0465	0
3.9907	0		3.9907	0		9.0555	0
4.0027	0		4.0027	0		9.0645	0
4.0147	0		4.0147	0		9.0725	0
4.0277	0		4.0277	0		9.0815	0
4.0397	0		4.0397	0		9.0905	0
4.0517	0		4.0517	0		9.0995	0
4.0637	0		4.0637	0		9.1075	0
4.0757	0		4.0757	0		9.1165	0
4.0877	0		4.0877	0		9.1255	0
4.1007	0		4.1007	0		9.1345	0
4.1127	0		4.1127	0		9.1425	0
4.1247	0		4.1247	0		9.1515	0
4.1367	0		4.1367	0		9.1605	0
4.1487	0		4.1487	0		9.1695	0
4.1617	0		4.1617	0		9.1785	0
4.1737	0		4.1737	0		9.1865	0
4.1857	0		4.1857	0		9.1955	0
4.1977	0		4.1977	0		9.2045	0
4.2097	0		4.2097	0		9.2135	0
4.2227	0		4.2227	0		9.2215	0
4.2347	0		4.2347	0		9.2305	0
4.2467	0		4.2467	0		9.2395	0
4.2587	0		4.2587	0		9.2485	0
4.2707	0		4.2707	0		9.2565	0
4.2837	0		4.2837	0		9.2655	0
4.2957	0		4.2957	0		9.2745	0
4.3077	0		4.3077	0		9.2835	0
4.3197	0		4.3197	0		9.2915	0
4.3317	0		4.3317	0		9.3005	0
4.3447	0		4.3447	0		9.3095	0
[truncated: 3 more rows]

## Sheet: Fig. 3i
GDY			Rh/GDY
Energy loss (eV)	Intensity (a.u.)		Energy loss (eV）	Intensity (a.u.)
250	0.01387		250	0.01602
250.25	0.02586		250.25	0.02311
250.5	0.03666		250.5	0.02514
250.75	0.03531		250.75	0.02078
251	0.03358		251	0.01482
251.25	0.02227		251.25	0.0125
251.5	0.02061		251.5	0.01153
251.75	0.01224		251.75	0.00801
252	0.00118		252	0.00561
252.25	0.01288		252.25	0.00763
252.5	0.00948		252.5	0.00959
252.75	0.00647		252.75	0.013
253	0.03005		253	0.01981
253.25	0.03415		253.25	0.02067
253.5	0.01771		253.5	0.01255
253.75	0.01554		253.75	0.00479
254	0.01266		254	0.00718
254.25	0.02227		254.25	0.01183
254.5	0.0289		254.5	0.01472
254.75	0.02218		254.75	0.01626
255	0.02861		255	0.01922
255.25	0.02576		255.25	0.01865
255.5	0.01456		255.5	0.01491
255.75	0.00849		255.75	0.01156
256	0.00576		256	0.00772
256.25	0.00777		256.25	0.00654
256.5	0.01112		256.5	0.00713
256.75	0.01693		256.75	0.01153
257	0.02481		257	0.01268
257.25	0.0146		257.25	0.01565
257.5	0.01889		257.5	0.01486
257.75	0.01505		257.75	0.01842
258	0.01851		258	0.01818
258.25	0.01638		258.25	0.01491
258.5	0.01438		258.5	0.0122
258.75	0.02661		258.75	0.01338
259	0.02253		259	0.01074
259.25	0.01632		259.25	0.01036
259.5	0.0164		259.5	0.01497
259.75	0.01227		259.75	0.01571
260	0.01151		260	0.01192
260.25	0.01841		260.25	0.01371
260.5	0.01556		260.5	0.01927
260.75	0.01604		260.75	0.01953
261	0.01574		261	0.02209
261.25	0.01579		261.25	0.01889
261.5	0		261.5	0.01783
261.75	0.01354		261.75	0.01415
262	0.01924		262	0.0133
262.25	0.01925		262.25	0.01018
262.5	0.01862		262.5	0.01107
262.75	0.01498		262.75	0.01291
263	0.01829		263	0.011
263.25	0.01927		263.25	0.00947
263.5	0.02302		263.5	0.01056
263.75	0.021		263.75	0.01633
264	0.02817		264	0.01725
264.25	0.01201		264.25	0.01034
264.5	0.00204		264.5	0.00138
264.75	0.00983		264.75	0.00283
265	0.02175		265	0.01198
265.25	0.01551		265.25	0.01684
265.5	0.01142		265.5	0.01378
265.75	0.01172		265.75	0.00819
266	0.01655		266	0.00531
266.25	0.01307		266.25	0.00573
266.5	0.01156		266.5	0.00951
266.75	0.01835		266.75	0.01481
267	0.0154		267	0.01326
267.25	0.01356		267.25	0.01075
267.5	0.01774		267.5	0.00598
267.75	0.01518		267.75	0.00465
268	0.01396		268	0.00612
268.25	0.01227		268.25	0.0138
268.5	0.01473		268.5	0.01604
268.75	0.01706		268.75	0.01292
269	0.0171		269	0.01115
269.25	0.01334		269.25	0.01342
269.5	0.01627		269.5	0.01572
269.75	0.02575		269.75	0.01812
270	0.02472		270	0.01698
270.25	0.01175		270.25	0.0153
270.5	0.02116		270.5	0.014
270.75	0.02198		270.75	0.01682
271	0.02089		271	0.01708
271.25	0.01598		271.25	0.01437
271.5	0.02012		271.5	0.01623
271.75	0.02633		271.75	0.01451
272	0.01492		272	0.01327
272.25	0.01933		272.25	0.01199
272.5	0.02009		272.5	0.01947
272.75	0.02705		272.75	0.01959
273	0.02253		273	0.01924
273.25	0.03109		273.25	0.01984
273.5	0.02555		273.5	0.02199
273.75	0.02638		273.75	0.01913
274	0.02354		274	0.01307
274.25	0.01844		274.25	0.00996
274.5	0.01704		274.5	0.00999
274.75	0.02053		274.75	0.01021
275	0.0155		275	0.0078
275.25	0.01548		275.25	0.00731
275.5	0.01663		275.5	0.00695
275.75	0.01081		275.75	0.00554
276	0.00571		276	0.00505
276.25	0.0107		276.25	0.00663
276.5	0.00787		276.5	0.00759
276.75	0.00979		276.75	0.00886
277	0.01662		277	0.01346
277.25	0.02018		277.25	0.01407
277.5	0.02233		277.5	0.01342
277.75	0.02608		277.75	0.0126
278	0.0241		278	0.0141
278.25	0.02259		278.25	0.01708
278.5	0.02555		278.5	0.02187
278.75	0.02934		278.75	0.02144
279	0.01839		279	0.01656
279.25	0.01519		279.25	0.01641
279.5	0.01769		279.5	0.01933
279.75	0.01966		279.75	0.01835
280	0.02391		280	0.01775
280.25	0.02938		280.25	0.01929
280.5	0.03335		280.5	0.02378
280.75	0.03559		280.75	0.02756
281	0.04031		281	0.03142
281.25	0.0417		281.25	0.03345
281.5	0.04572		281.5	0.03303
281.75	0.04766		281.75	0.03613
282	0.0601		282	0.044
282.25	0.07375		282.25	0.05493
282.5	0.08778		282.5	0.06859
282.75	0.11388		282.75	0.08961
283	0.14648		283	0.12121
283.25	0.19115		283.25	0.15808
283.5	0.23449		283.5	0.20183
283.75	0.28928		283.75	0.25567
284	0.35857		284	0.3188
284.25	0.41019		284.25	0.38538
284.5	0.44659		284.5	0.44717
284.75	0.4935		284.75	0.49883
285	0.52454		285	0.54439
285.25	0.54138		285.25	0.58449
285.5	0.56668		285.5	0.61315
285.75	0.56954		285.75	0.62841
286	0.57932		286	0.64489
286.25	0.58259		286.25	0.66169
286.5	0.5659		286.5	0.67074
286.75	0.55395		286.75	0.66376
287	0.53117		287	0.65419
287.25	0.53624		287.25	0.64363
287.5	0.52678		287.5	0.63929
287.75	0.52778		287.75	0.63234
288	0.53417		288	0.62533
288.25	0.53817		288.25	0.61607
288.5	0.54167		288.5	0.61451
288.75	0.55274		288.75	0.61722
289	0.56368		289	0.61697
289.25	0.57832		289.25	0.61925
289.5	0.60821		289.5	0.63137
289.75	0.63745		289.75	0.65437
290	0.67054		290	0.67921
290.25	0.71111		290.25	0.70656
290.5	0.73623		290.5	0.73123
290.75	0.76576		290.75	0.76015
291	0.79367		291	0.7855
291.25	0.80496		291.25	0.80701
291.5	0.82697		291.5	0.82869
291.75	0.86012		291.75	0.84948
292	0.86328		292	0.86733
292.25	0.88228		292.25	0.88889
292.5	0.89544		292.5	0.90962
292.75	0.88875		292.75	0.92265
293	0.91121		293	0.9301
293.25	0.93104		293.25	0.94158
293.5	0.93717		293.5	0.95426
293.75	0.94481		293.75	0.9614
294	0.93558		294	0.9688
294.25	0.95624		294.25	0.97592
294.5	0.96979		294.5	0.97888
294.75	0.95856		294.75	0.97412
295	0.95181		295	0.9735
295.25	0.96121		295.25	0.98569
295.5	0.9833		295.5	0.99412
295.75	0.9776		295.75	0.99263
296	0.97478		296	0.99078
296.25	1		296.25	0.99679
296.5	0.99708		296.5	0.99592
296.75	0.98021		296.75	0.98272
297	0.97504		297	0.97608
297.25	0.97956		297.25	0.97521
297.5	0.96563		297.5	0.97571
297.75	0.96418		297.75	0.9671
298	0.95157		298	0.95127
298.25	0.94705		298.25	0.93502
298.5	0.94259		298.5	0.92689
298.75	0.93648		298.75	0.92458
299	0.9489		299	0.91795
299.25	0.94619		299.25	0.91073
299.5	0.93894		299.5	0.9065
299.75	0.94902		299.75	0.90714
300	0.94853		300	0.90409
300.25	0.95948		300.25	0.90169
300.5	0.95888		300.5	0.89764
300.75	0.94155		300.75	0.89732
301	0.94298		301	0.89155
301.25	0.9282		301.25	0.88714
301.5	0.92186		301.5	0.8805
301.75	0.9235		301.75	0.8791
302	0.9194		302	0.87845
302.25	0.91575		302.25	0.87735
302.5	0.91595		302.5	0.87781
302.75	0.90577		302.75	0.87395
303	0.91249		303	0.87407
303.25	0.92586		303.25	0.8752
303.5	0.92411		303.5	0.86428
303.75	0.9039		303.75	0.84833
304	0.91882		304	0.85037
304.25	0.93036		304.25	0.86608
304.5	0.93676		304.5	0.86814
304.75	0.91712		304.75	0.85259
305	0.90347		305	0.83309
305.25	0.88599		305.25	0.82108
305.5	0.87879		305.5	0.81937
305.75	0.88887		305.75	0.8156
306	0.88133		306	0.80253
306.25	0.86278		306.25	0.79088
306.5	0.87406		306.5	0.78769
306.75	0.85626		306.75	0.78237
307	0.83842		307	0.77895
307.25	0.8438		307.25	0.77519
307.5	0.82725		307.5	0.77346
307.75	0.82739		307.75	0.76441
308	0.82623		308	0.75364
308.25	0.81711		308.25	0.74242
308.5	0.81554		308.5	0.74088
308.75	0.81757		308.75	0.74175
309	0.80854		309	0.73656
309.25	0.80589		309.25	0.72948
309.5	0.79678		309.5	0.72106
309.75	0.78843		309.75	0.71117
310	0.79128		310	0.69982
310.25	0.77802		310.25	0.69343
310.5	0.77364		310.5	0.68781
310.75	0.76914		310.75	0.68253
311	0.75576		311	0.67994
311.25	0.76855		311.25	0.6795
311.5	0.76375		311.5	0.67961
311.75	0.76172		311.75	0.67805
312	0.77146		312	0.67507
312.25	0.7545		312.25	0.67197
312.5	0.7498		312.5	0.66872
312.75	0.74537		312.75	0.66741
313	0.75024		313	0.66654
313.25	0.75922		313.25	0.66864
313.5	0.76218		313.5	0.66483
313.75	0.74465		313.75	0.65803
314	0.75347		314	0.65762
314.25	0.75108		314.25	0.66084
314.5	0.7531		314.5	0.6637
314.75	0.7575		314.75	0.66119
315	0.75189		315	0.66235
315.25	0.76509		315.25	0.66393
315.5	0.76738		315.5	0.66581
315.75	0.75947		315.75	0.66107
316	0.76552		316	0.65567
316.25	0.76214		316.25	0.65233
316.5	0.75452		316.5	0.65238
316.75	0.76381		316.75	0.65334
317	0.74895		317	0.65508
317.25	0.75131		317.25	0.65698
317.5	0.75732		317.5	0.6532
317.75	0.75436		317.75	0.6477
318	0.76032		318	0.64853
318.25	0.75725		318.25	0.65249
318.5	0.76034		318.5	0.65108
318.75	0.76411		318.75	0.65137
319	0.76863		319	0.65109
319.25	0.76309		319.25	0.64853
319.5	0.7708		319.5	0.64494
319.75	0.75408		319.75	0.64735
320	0.75906		320	0.65023
320.25	0.76912		320.25	0.64877
320.5	0.76709		320.5	0.64503
320.75	0.76997		320.75	0.64741
321	0.77186		321	0.65435
321.25	0.76905		321.25	0.66097
321.5	0.77697		321.5	0.65557
321.75	0.76556		321.75	0.65034
322	0.76878		322	0.6506
322.25	0.77215		322.25	0.66122
322.5	0.76891		322.5	0.66083
322.75	0.77402		322.75	0.65724
323	0.77519		323	0.65428
323.25	0.76219		323.25	0.65815
323.5	0.76833		323.5	0.65837
323.75	0.74708		323.75	0.6524
324	0.74029		324	0.64465
324.25	0.74772		324.25	0.64131
324.5	0.7465		324.5	0.64214
324.75	0.75012		324.75	0.64423
325	0.74903		325	0.64865
325.25	0.73789		325.25	0.65117
325.5	0.74123		325.5	0.64941
325.75	0.74733		325.75	0.64928
326	0.75406		326	0.65211
326.25	0.76174		326.25	0.65559
326.5	0.75174		326.5	0.65571
326.75	0.75692		326.75	0.65626
327	0.75982		327	0.65709
327.25	0.75048		327.25	0.65775
327.5	0.76036		327.5	0.65594
327.75	0.7473		327.75	0.65378
328	0.74798		328	0.65306
328.25	0.75263		328.25	0.65468
328.5	0.74342		328.5	0.65845
328.75	0.7477		328.75	0.66075
329	0.75099		329	0.6629
329.25	0.74692		329.25	0.66168
329.5	0.74943		329.5	0.65918
329.75	0.7475		329.75	0.65643
330	0.74019		330	0.65682
330.25	0.74728		330.25	0.65743
330.5	0.72897		330.5	0.65487
330.75	0.7283		330.75	0.65427
331	0.73931		331	0.65008
331.25	0.71754		331.25	0.63988
331.5	0.71998		331.5	0.6273
331.75	0.71306		331.75	0.62219
332	0.70545		332	0.62252
332.25	0.70609		332.25	0.6282
332.5	0.6949		332.5	0.62823
332.75	0.6942		332.75	0.62738
333	0.70679		333	0.62315
333.25	0.69737		333.25	0.62232
333.5	0.70273		333.5	0.62129
333.75	0.70493		333.75	0.62224
334	0.69452		334	0.62444
334.25	0.70248		334.25	0.63058
334.5	0.69998		334.5	0.63421
334.75	0.69421		334.75	0.6366
335	0.70934		335	0.63955
335.25	0.69462		335.25	0.63931
335.5	0.69445		335.5	0.63476
335.75	0.70228		335.75	0.63323
336	0.68358		336	0.63305
336.25	0.69061		336.25	0.6286
336.5	0.69741		336.5	0.62153
336.75	0.6938		336.75	0.61704
337	0.69352		337	0.61764
337.25	0.68665		337.25	0.61794
337.5	0.67846		337.5	0.61521
337.75	0.67067		337.75	0.61743
338	0.67759		338	0.62118
338.25	0.67684		338.25	0.62368
338.5	0.68185		338.5	0.62269
338.75	0.66915		338.75	0.62439
339	0.6784		339	0.62604
339.25	0.67181		339.25	0.62494
339.5	0.66002		339.5	0.62472
339.75	0.66648		339.75	0.62968
340	0.66459		340	0.63604
340.25	0.66632		340.25	0.63764
340.5	0.66494		340.5	0.63745
340.75	0.65318		340.75	0.63594
341	0.65485		341	0.63733
341.25	0.6559		341.25	0.64056
341.5	0.64929		341.5	0.64066
341.75	0.64872		341.75	0.63405
342	0.637		342	0.62738
342.25	0.63598		342.25	0.62614
342.5	0.64111		342.5	0.63078
342.75	0.63565		342.75	0.63202
343	0.64107		343	0.63276
343.25	0.6441		343.25	0.63467
343.5	0.63223		343.5	0.63458
343.75	0.63881		343.75	0.63119
344	0.63412		344	0.63198
344.25	0.62917		344.25	0.64011
344.5	0.63806		344.5	0.64683
344.75	0.6238		344.75	0.64629
345	0.61205		345	0.64711
345.25	0.62942		345.25	0.65372
345.5	0.62693		345.5	0.65964
345.75	0.62787		345.75	0.66387
346	0.63129		346	0.6687
346.25	0.6213		346.25	0.67298
346.5	0.6195		346.5	0.67564
346.75	0.6184		346.75	0.67566
347	0.60921		347	0.67472
347.25	0.62225		347.25	0.67415
347.5	0.62134		347.5	0.67581
347.75	0.61732		347.75	0.67955
348	0.62189		348	0.68659
348.25	0.60477		348.25	0.68844
348.5	0.60722		348.5	0.6891
348.75	0.60881		348.75	0.6882
349	0.60317		349	0.68848
349.25	0.60498		349.25	0.69114
349.5	0.60245		349.5	0.69946
349.75	0.60388		349.75	0.70349
350	0.60964		350	0.70737
350.25	0.60735		350.25	0.71338
350.5	0.60753		350.5	0.71815
350.75	0.60945		350.75	0.72297
351	0.60766		351	0.72938
351.25	0.61711		351.25	0.73861
351.5	0.61639		351.5	0.73683
351.75	0.60151		351.75	0.7289
352	0.59985		352	0.72635
352.25	0.59662		352.25	0.72879
352.5	0.59159		352.5	0.72927
352.75	0.59204		352.75	0.7319
353	0.5903		353	0.7405
353.25	0.59741		353.25	0.74937
353.5	0.59698		353.5	0.75054
353.75	0.5904		353.75	0.75269
354	0.59499		354	0.75611
354.25	0.59776		354.25	0.76161
354.5	0.58998		354.5	0.75532
354.75	0.58345		354.75	0.74507
355	0.57275		355	0.73285
355.25	0.56965		355.25	0.73234
355.5	0.57424		355.5	0.73605
355.75	0.56383		355.75	0.74232
356	0.56066		356	0.75102
356.25	0.57047		356.25	0.76235
356.5	0.568		356.5	0.76427
356.75	0.57066		356.75	0.76345
357	0.5751		357	0.7651
357.25	0.56486		357.25	0.7665
357.5	0.56733		357.5	0.76407
357.75	0.55759		357.75	0.76007
358	0.55944		358	0.76197
358.25	0.57161		358.25	0.76704
358.5	0.55843		358.5	0.77391
358.75	0.55986		358.75	0.77617
359	0.56724		359	0.77643
359.25	0.56001		359.25	0.77886
359.5	0.57631		359.5	0.78707
359.75	0.56851		359.75	0.78909
360	0.56398		360	0.78366
360.25	0.56744		360.25	0.78198
360.5	0.5652		360.5	0.78459
360.75	0.56903		360.75	0.78512
361	0.57201		361	0.78856
361.25	0.56476		361.25	0.7934
361.5	0.55986		361.5	0.79527
361.75	0.56024		361.75	0.79592
362	0.55078		362	0.79941
362.25	0.55947		362.25	0.79857
362.5	0.55574		362.5	0.79695
362.75	0.562		362.75	0.79938
363	0.57147		363	0.8
363.25	0.56379		363.25	0.79924
363.5	0.5589		363.5	0.79386
363.75	0.55038		363.75	0.79167
364	0.55457		364	0.7855
364.25	0.55949		364.25	0.78612
364.5	0.54569		364.5	0.78338
364.75	0.53924		364.75	0.78194
365	0.54391		365	0.78255
365.25	0.53434		365.25	0.78312
365.5	0.53046		365.5	0.78425
365.75	0.5346		365.75	0.78147
366	0.52996		366	0.78263
366.25	0.52867		366.25	0.78337
366.5	0.52302		366.5	0.78422
366.75	0.51637		366.75	0.78053
367	0.527		367	0.77978
367.25	0.52549		367.25	0.78435
367.5	0.52249		367.5	0.78534
367.75	0.52577		367.75	0.78404
368	0.51895		368	0.77875
368.25	0.5189		368.25	0.7847
368.5	0.52618		368.5	0.78897
368.75	0.517		368.75	0.79352
369	0.52119		369	0.79231
369.25	0.51495		369.25	0.78916
369.5	0.5073		369.5	0.77928
369.75	0.51572		369.75	0.77695
370	0.50713		370	0.78245
370.25	0.50647		370.25	0.7888
370.5	0.50795		370.5	0.79337
370.75	0.50475		370.75	0.7918
371	0.50646		371	0.79257
371.25	0.51467		371.25	0.79303
371.5	0.50916		371.5	0.79477
371.75	0.50939		371.75	0.7926
372	0.5068		372	0.7898
372.25	0.50175		372.25	0.78951
372.5	0.50421		372.5	0.79052
372.75	0.49414		372.75	0.78906
373	0.49275		373	0.7903
373.25	0.49948		373.25	0.79317
373.5	0.49433		373.5	0.79667
373.75	0.4997		373.75	0.79511
374	0.49677		374	0.79547
374.25	0.48742		374.25	0.79821
374.5	0.49763		374.5	0.80159
374.75	0.49047		374.75	0.79934
375	0.48938		375	0.79545
375.25	0.49871		375.25	0.7972
375.5	0.49075		375.5	0.79759
375.75	0.48767		375.75	0.80036
376	0.48868		376	0.80082
376.25	0.47485		376.25	0.80273
376.5	0.48621		376.5	0.8039
376.75	0.48738		376.75	0.80471
377	0.48265		377	0.80007
377.25	0.48291		377.25	0.79882
377.5	0.47711		377.5	0.80033
377.75	0.47779		377.75	0.7998
378	0.4746		378	0.7977
378.25	0.46273		378.25	0.79774
378.5	0.46923		378.5	0.79398
378.75	0.46983		378.75	0.78567
379	0.46677		379	0.78056
379.25	0.47564		379.25	0.78733
379.5	0.46733		379.5	0.79856
379.75	0.46503		379.75	0.8083
380	0.47538		380	0.81384
380.25	0.47753		380.25	0.81633
380.5	0.47885		380.5	0.81642
380.75	0.48245		380.75	0.81576
381	0.47312		381	0.81296
381.25	0.47582		381.25	0.81184
381.5	0.47323		381.5	0.808
381.75	0.46961		381.75	0.80651
382	0.47552		382	0.80735
382.25	0.46083		382.25	0.80725
382.5	0.45996		382.5	0.80591
382.75	0.46444		382.75	0.80869
383	0.45882		383	0.80961
383.25	0.45241		383.25	0.80739
383.5	0.45741		383.5	0.80307
383.75	0.44546		383.75	0.80213
384	0.45269		384	0.80242
384.25	0.45108		384.25	0.80139
384.5	0.44638		384.5	0.80177
384.75	0.45065		384.75	0.80775
385	0.44518		385	0.8121
385.25	0.44464		385.25	0.8095
385.5	0.45306		385.5	0.80557
385.75	0.44499		385.75	0.80489
386	0.4463		386	0.80247
386.25	0.44258		386.25	0.79579
386.5	0.43715		386.5	0.79133
386.75	0.44628		386.75	0.79101
387	0.44039		387	0.79279
387.25	0.44069		387.25	0.79532
387.5	0.44498		387.5	0.79722
387.75	0.43269		387.75	0.79847
388	0.43951		388	0.79792
388.25	0.43826		388.25	0.79597
388.5	0.42489		388.5	0.78543
388.75	0.42319		388.75	0.77906
389	0.42705		389	0.78241
389.25	0.42973		389.25	0.79238
389.5	0.43458		389.5	0.79961
389.75	0.42381		389.75	0.797
390	0.42406		390	0.79588
390.25	0.43546		390.25	0.78896
390.5	0.41747		390.5	0.78377
390.75	0.42198		390.75	0.78166
391	0.42304		391	0.7873
391.25	0.41067		391.25	0.78824
391.5	0.41938		391.5	0.78974
391.75	0.41874		391.75	0.79045
392	0.41808		392	0.78959
392.25	0.43147		392.25	0.7885
392.5	0.41564		392.5	0.78788
392.75	0.41606		392.75	0.79078
393	0.42075		393	0.79029
393.25	0.40801		393.25	0.78723
393.5	0.41298		393.5	0.78891
393.75	0.42033		393.75	0.79215
394	0.41179		394	0.78901
394.25	0.415		394.25	0.78319
394.5	0.40894		394.5	0.78352
394.75	0.40456		394.75	0.78869
395	0.41135		395	0.7928
395.25	0.4066		395.25	0.79119
395.5	0.40551		395.5	0.78582
395.75	0.40759		395.75	0.78391
396	0.40109		396	0.78441
396.25	0.40823		396.25	0.78259
396.5	0.4058		396.5	0.77942
396.75	0.40327		396.75	0.77668
397	0.40763		397	0.77764
397.25	0.40349		397.25	0.78263
397.5	0.40768		397.5	0.78633
397.75	0.40818		397.75	0.78645
398	0.40232		398	0.78608
398.25	0.40485		398.25	0.79188
398.5	0.40509		398.5	0.7914
398.75	0.39928		398.75	0.78846
399	0.41246		399	0.78534
399.25	0.40301		399.25	0.78111
399.5	0.39818		399.5	0.77786
399.75	0.41424		399.75	0.77821
400	0.41461		400	0.78121
400.25	0.42182		400.25	0.78593
400.5	0.42334		400.5	0.786
400.75	0.40971		400.75	0.77961
401	0.41807		401	0.77496
401.25	0.41714		401.25	0.77282
401.5	0.40546		401.5	0.77204
401.75	0.40708		401.75	0.77125
402	0.40057		402	0.77033
402.25	0.39965		402.25	0.76615
402.5	0.40499		402.5	0.75942
402.75	0.39686		402.75	0.75046
403	0.39521		403	0.75039
403.25	0.39476		403.25	0.75431
403.5	0.38424		403.5	0.75713
403.75	0.39576		403.75	0.75877
404	0.3944		404	0.76203
404.25	0.38981		404.25	0.76425
404.5	0.40289		404.5	0.76551
404.75	0.39694		404.75	0.76482
405	0.39806		405	0.76627
405.25	0.39877		405.25	0.76914
405.5	0.38691		405.5	0.76536
405.75	0.38844		405.75	0.75518
406	0.38302		406	0.7512
406.25	0.3776		406.25	0.75234
406.5	0.37978		406.5	0.7583
406.75	0.38482		406.75	0.75516
407	0.37766		407	0.74991
407.25	0.38608		407.25	0.74807
407.5	0.38407		407.5	0.74822
407.75	0.37943		407.75	0.74526
408	0.3817		408	0.74104
408.25	0.37529		408.25	0.74148
408.5	0.3833		408.5	0.74232
408.75	0.38114		408.75	0.73756
409	0.37309		409	0.73137
409.25	0.37918		409.25	0.73524
409.5	0.37655		409.5	0.73794
409.75	0.37066		409.75	0.73913
410	0.38131		410	0.74403
410.25	0.37317		410.25	0.75069
410.5	0.37428		410.5	0.75227
410.75	0.37822		410.75	0.75059
411	0.37023		411	0.75043
411.25	0.37313		411.25	0.75003
411.5	0.37232		411.5	0.74759
411.75	0.36568		411.75	0.74178
412	0.37411		412	0.73583
412.25	0.36453		412.25	0.73175
412.5	0.36129		412.5	0.73491
412.75	0.36854		412.75	0.737
413	0.35882		413	0.73523
413.25	0.36894		413.25	0.73465
413.5	0.37186		413.5	0.73995
413.75	0.36133		413.75	0.73997
414	0.36916		414	0.74082
414.25	0.37468		414.25	0.74533
414.5	0.36259		414.5	0.74834
414.75	0.36078		414.75	0.74679
415	0.3602		415	0.74468
415.25	0.35943		415.25	0.74406
415.5	0.36825		415.5	0.73947
415.75	0.35616		415.75	0.73477
416	0.35941		416	0.73867
416.25	0.36351		416.25	0.74245
416.5	0.35282		416.5	0.74141
416.75	0.36074		416.75	0.74176
417	0.35718		417	0.74406
417.25	0.35598		417.25	0.74447
417.5	0.36415		417.5	0.74442
417.75	0.35807		417.75	0.74328
418	0.35644		418	0.74009
418.25	0.35596		418.25	0.73271
418.5	0.33969		418.5	0.72779
418.75	0.34633		418.75	0.72338
419	0.34027		419	0.7211
419.25	0.33549		419.25	0.72019
419.5	0.34693		419.5	0.72241
419.75	0.3431		419.75	0.72345
420	0.34279		420	0.72581
420.25	0.34752		420.25	0.7322
420.5	0.34173		420.5	0.7309
420.75	0.34313		420.75	0.72439
421	0.34513		421	0.71704
421.25	0.33895		421.25	0.71753
421.5	0.34886		421.5	0.72206
421.75	0.34467		421.75	0.71871
422	0.33159		422	0.71438
422.25	0.33979		422.25	0.71378
422.5	0.32921		422.5	0.7161
422.75	0.3266		422.75	0.70342
423	0.32347		423	0.69967
423.25	0.32841		423.25	0.70575
423.5	0.33771		423.5	0.71608
423.75	0.33243		423.75	0.71337
424	0.32125		424	0.7134
424.25	0.3304		424.25	0.71787
424.5	0.32295		424.5	0.71833
424.75	0.32313		424.75	0.71662
425	0.33223		425	0.71315
425.25	0.32082		425.25	0.7104
425.5	0.32492		425.5	0.70942
425.75	0.32553		425.75	0.71027
426	0.31649		426	0.71012
426.25	0.32555		426.25	0.7119
426.5	0.32064		426.5	0.7122
426.75	0.31348		426.75	0.70829
427	0.31851		427	0.70393
427.25	0.30967		427.25	0.69997
427.5	0.31504		427.5	0.69852
427.75	0.32525		427.75	0.69564
428	0.31302		428	0.69525
428.25	0.31785		428.25	0.69894
428.5	0.32405		428.5	0.69854
428.75	0.31053		428.75	0.69463
429	0.31734		429	0.69506
429.25	0.30953		429.25	0.69504
429.5	0.30534		429.5	0.69092
429.75	0.3126		429.75	0.68824
430	0.30289		430	0.69032
430.25	0.30591		430.25	0.69519
430.5	0.31159		430.5	0.69498
430.75	0.30007		430.75	0.68819
431	0.30256		431	0.68899
431.25	0.3106		431.25	0.69541
431.5	0.3053		431.5	0.69415
431.75	0.30324		431.75	0.68979
432	0.30176		432	0.68874
432.25	0.30494		432.25	0.69221
432.5	0.31021		432.5	0.69165
432.75	0.29878		432.75	0.68993
433	0.30474		433	0.68541
433.25	0.3018		433.25	0.67976
433.5	0.29417		433.5	0.67944
433.75	0.30578		433.75	0.68362
434	0.30032		434	0.68431
434.25	0.29465		434.25	0.6834
434.5	0.30611		434.5	0.68467
434.75	0.29348		434.75	0.68285
435	0.29338		435	0.67778
435.25	0.29919		435.25	0.67958
435.5	0.2872		435.5	0.68437
435.75	0.29777		435.75	0.6876
436	0.30118		436	0.68377
436.25	0.29145		436.25	0.67628
436.5	0.29755		436.5	0.67155
436.75	0.29395		436.75	0.6688
437	0.28826		437	0.67049
437.25	0.29544		437.25	0.67214
437.5	0.28713		437.5	0.6711
437.75	0.29265		437.75	0.66964
438	0.29378		438	0.67236
438.25	0.28406		438.25	0.67308
438.5	0.28738		438.5	0.6703
438.75	0.28833		438.75	0.66313
439	0.28005		439	0.65459
439.25	0.28829		439.25	0.6505
439.5	0.27895		439.5	0.65125
439.75	0.27632		439.75	0.64884
440	0.27616		440	0.64632
440.25	0.27594		440.25	0.64849
440.5	0.28615		440.5	0.65286
440.75	0.28673		440.75	0.65231
441	0.27814		441	0.65334
441.25	0.28995		441.25	0.65363
441.5	0.28038		441.5	0.65011
441.75	0.28329		441.75	0.64998
442	0.28878		442	0.65367
442.25	0.27995		442.25	0.6534
442.5	0.28084		442.5	0.65022
442.75	0.28165		442.75	0.64713
443	0.26981		443	0.64673
443.25	0.27418		443.25	0.64564
443.5	0.26825		443.5	0.64163
443.75	0.26337		443.75	0.63663
444	0.26934		444	0.63321
444.25	0.25945		444.25	0.62927
444.5	0.26354		444.5	0.63146
444.75	0.27212		444.75	0.63595
445	0.26318		445	0.63476
445.25	0.26642		445.25	0.63159
445.5	0.26653		445.5	0.62971
445.75	0.25719		445.75	0.62525
446	0.2654		446	0.62538
446.25	0.26141		446.25	0.62693
446.5	0.26053		446.5	0.62962
446.75	0.26829		446.75	0.62878
447	0.25916		447	0.62649
447.25	0.26182		447.25	0.62289
447.5	0.26448		447.5	0.62299
447.75	0.2585		447.75	0.62324
448	0.26893		448	0.62657
448.25	0.27031		448.25	0.62636
448.5	0.25435		448.5	0.62081
448.75	0.25317		448.75	0.61358
449	0.24913		449	0.61575
449.25	0.2519		449.25	0.62313
449.5	0.26033		449.5	0.62675
449.75	0.25528		449.75	0.62332
450	0.25671		450	0.62118
450.25	0.25648		450.25	0.61642
450.5	0.24406		450.5	0.61255
450.75	0.25829		450.75	0.61127
451	0.2533		451	0.61139
451.25	0.24835		451.25	0.6128
451.5	0.25757		451.5	0.6131
451.75	0.2501		451.75	0.61059
452	0.25066		452	0.60884
452.25	0.25646		452.25	0.61083
452.5	0.24773		452.5	0.61261
452.75	0.25415		452.75	0.61115
453	0.25106		453	0.6098
453.25	0.24641		453.25	0.60674
453.5	0.25298		453.5	0.60392
453.75	0.2446		453.75	0.60127
454	0.24572		454	0.59978
454.25	0.25017		454.25	0.60172
454.5	0.2447		454.5	0.60402
454.75	0.24809		454.75	0.60761
455	0.24958		455	0.60573
455.25	0.24174		455.25	0.60396
455.5	0.25054		455.5	0.60086
455.75	0.24513		455.75	0.5999
456	0.23947		456	0.60022
456.25	0.24595		456.25	0.60315
456.5	0.24072		456.5	0.6008
456.75	0.23876		456.75	0.58998
457	0.23744		457	0.58895
457.25	0.24301		457.25	0.59956
457.5	0.25162		457.5	0.61293
457.75	0.24641		457.75	0.60801
458	0.24225		458	0.59993
458.25	0.24569		458.25	0.596
458.5	0.24123		458.5	0.59701
458.75	0.23847		458.75	0.59876
459	0.24041		459	0.60027
459.25	0.23638		459.25	0.60037
459.5	0.23874		459.5	0.60019
459.75	0.24066		459.75	0.59836
460	0.23381		460	0.59296
460.25	0.24008		460.25	0.59181
460.5	0.2358		460.5	0.58715
460.75	0.22927		460.75	0.58412
461	0.23616		461	0.58421
461.25	0.22836		461.25	0.5843
461.5	0.22516		461.5	0.58493
461.75	0.23207		461.75	0.58646
462	0.22485		462	0.5865
462.25	0.23118		462.25	0.58365
462.5	0.22936		462.5	0.58126
462.75	0.21835		462.75	0.58023
463	0.22434		463	0.58021
463.25	0.22307		463.25	0.57667
463.5	0.22425		463.5	0.57294
463.75	0.22777		463.75	0.5761
464	0.22342		464	0.57977
464.25	0.22246		464.25	0.5826
464.5	0.22841		464.5	0.5811
464.75	0.22299		464.75	0.57704
465	0.22911		465	0.57668
465.25	0.23279		465.25	0.58275
465.5	0.22568		465.5	0.58184
465.75	0.22235		465.75	0.57395
466	0.21943		466	0.5664
466.25	0.21856		466.25	0.56687
466.5	0.22726		466.5	0.57048
466.75	0.217		466.75	0.57275
467	0.22069		467	0.57361
467.25	0.2255		467.25	0.57439
467.5	0.21744		467.5	0.57444
467.75	0.22229		467.75	0.57343
468	0.21835		468	0.5695
468.25	0.20995		468.25	0.56964
468.5	0.22107		468.5	0.5725
468.75	0.21492		468.75	0.57205
469	0.2126		469	0.56987
469.25	0.21912		469.25	0.56897
469.5	0.21097		469.5	0.56883
469.75	0.21448		469.75	0.56913
470	0.21941		470	0.56693
470.25	0.21529		470.25	0.56216
470.5	0.21983		470.5	0.55947
470.75	0.21324		470.75	0.55832
471	0.20757		471	0.55645
471.25	0.21485		471.25	0.55804
471.5	0.21115		471.5	0.55617
471.75	0.21093		471.75	0.55183
472	0.21176		472	0.55235
472.25	0.20379		472.25	0.55663
472.5	0.21026		472.5	0.55974
472.75	0.21108		472.75	0.55501
473	0.20052		473	0.55297
473.25	0.20978		473.25	0.55142
473.5	0.20721		473.5	0.55085
473.75	0.20659		473.75	0.54085
474	0.20796		474	0.53822
474.25	0.21091		474.25	0.54719
474.5	0.2195		474.5	0.55793
474.75	0.21429		474.75	0.55712
475	0.206		475	0.55243
475.25	0.21146		475.25	0.55291
475.5	0.20834		475.5	0.5514
475.75	0.20431		475.75	0.55076
476	0.21072		476	0.55439
476.25	0.20854		476.25	0.55464
476.5	0.20739		476.5	0.55347
476.75	0.21105		476.75	0.5515
477	0.20213		477	0.54816
477.25	0.2039		477.25	0.54285
477.5	0.20376		477.5	0.54111
477.75	0.19633		477.75	0.53852
478	0.19893		478	0.53889
478.25	0.20201		478.25	0.53739
478.5	0.2		478.5	0.5403
478.75	0.2063		478.75	0.54281
479	0.20056		479	0.54539
479.25	0.2002		479.25	0.54398
479.5	0.20559		479.5	0.54183
479.75	0.19946		479.75	0.53718
480	0.20077		480	0.53587
480.25	0.20548		480.25	0.5369
480.5	0.19757		480.5	0.53445
480.75	0.1997		480.75	0.52964
481	0.19526		481	0.52219
481.25	0.19111		481.25	0.52146
481.5	0.19944		481.5	0.52484
481.75	0.19334		481.75	0.52794
482	0.19244		482	0.53196
482.25	0.19886		482.25	0.53727
482.5	0.19386		482.5	0.53726
482.75	0.19184		482.75	0.53159
483	0.19158		483	0.52652
483.25	0.18821		483.25	0.52388
483.5	0.19106		483.5	0.52145
483.75	0.18393		483.75	0.52027
484	0.1885		484	0.52412
484.25	0.19748		484.25	0.52735
484.5	0.19028		484.5	0.52718
484.75	0.19664		484.75	0.52515
485	0.19725		485	0.52361
485.25	0.18889		485.25	0.52007
485.5	0.19292		485.5	0.52277
485.75	0.19038		485.75	0.52597
486	0.18778		486	0.52649
486.25	0.19455		486.25	0.52215
486.5	0.18852		486.5	0.51956
486.75	0.18824		486.75	0.51999
487	0.19149		487	0.52354
487.25	0.18813		487.25	0.52515
487.5	0.18963		487.5	0.52263
487.75	0.18821		487.75	0.51936
488	0.18268		488	0.51757
488.25	0.19008		488.25	0.51615
488.5	0.18621		488.5	0.51358
488.75	0.18166		488.75	0.51135
489	0.18535		489	0.51154
489.25	0.18045		489.25	0.5102
489.5	0.17932		489.5	0.5118
489.75	0.18189		489.75	0.51213
490	0.1786		490	0.51142
490.25	0.18349		490.25	0.50833
490.5	0.17942		490.5	0.50919
490.75	0.18016		490.75	0.50461
491	0.1771		491	0.49987
491.25	0.17342		491.25	0.49867
491.5	0.17789		491.5	0.50314
491.75	0.17951		491.75	0.50468
492	0.17495		492	0.50215
492.25	0.17869		492.25	0.50211
492.5	0.18116		492.5	0.50379
492.75	0.1751		492.75	0.50549
493	0.17762		493	0.50808
493.25	0.17581		493.25	0.50837
493.5	0.17137		493.5	0.50876
493.75	0.17554		493.75	0.50686
494	0.17308		494	0.50293
494.25	0.17199		494.25	0.50505
494.5	0.17892		494.5	0.50945
494.75	0.17184		494.75	0.51376
495	0.17579		495	0.51556
495.25	0.17428		495.25	0.51508
495.5	0.16988		495.5	0.51298
495.75	0.17287		495.75	0.51539
496	0.17251		496	0.52058
496.25	0.16767		496.25	0.52526
496.5	0.17593		496.5	0.52687
496.75	0.17243		496.75	0.52447
497	0.16993		497	0.5222
497.25	0.17212		497.25	0.52274
497.5	0.16653		497.5	0.52451
497.75	0.1684		497.75	0.52796
498	0.16948		498	0.53082
498.25	0.16382		498.25	0.53443
498.5	0.17149		498.5	0.53947
498.75	0.16523		498.75	0.54171
499	0.16547		499	0.54529
499.25	0.17371		499.25	0.55051
499.5	0.17056		499.5	0.55046
499.75	0.16666		499.75	0.54388
500	0.17008		500	0.54335
500.25	0.16877		500.25	0.54642
500.5	0.17186		500.5	0.54439
500.75	0.16489		500.75	0.5364
501	0.1602		501	0.53167
501.25	0.16876		501.25	0.52995
501.5	0.16356		501.5	0.52657
501.75	0.16486		501.75	0.52505
502	0.16545		502	0.52558
502.25	0.16162		502.25	0.52409
502.5	0.16596		502.5	0.52337
502.75	0.16883		502.75	0.52409
503	0.16068		503	0.52502
503.25	0.16305		503.25	0.52264
503.5	0.16217		503.5	0.51769
503.75	0.1614		503.75	0.51569
504	0.16546		504	0.51619
504.25	0.16044		504.25	0.51582
504.5	0.16335		504.5	0.51452
504.75	0.16233		504.75	0.51342
505	0.15551		505	0.5077
505.25	0.15956		505.25	0.50349
505.5	0.16011		505.5	0.50295
505.75	0.15347		505.75	0.50135
506	0.15634		506	0.49974
506.25	0.15438		506.25	0.49873
506.5	0.15586		506.5	0.49993
506.75	0.15905		506.75	0.49877
507	0.15758		507	0.49688
507.25	0.15661		507.25	0.49736
507.5	0.15532		507.5	0.50058
507.75	0.15272		507.75	0.50084
508	0.15246		508	0.49705
508.25	0.15334		508.25	0.5
508.5	0.15996		508.5	0.50533
508.75	0.16078		508.75	0.5059
509	0.15157		509	0.49961
509.25	0.14974		509.25	0.49689
509.5	0.15432		509.5	0.49483
509.75	0.14754		509.75	0.49034
510	0.15037		510	0.48905
510.25	0.15092		510.25	0.49046
510.5	0.14934		510.5	0.49126
510.75	0.15224		510.75	0.49161
511	0.14904		511	0.49258
511.25	0.14902		511.25	0.49416
511.5	0.15179		511.5	0.49278
511.75	0.14832		511.75	0.49177
512	0.14875		512	0.49204
512.25	0.14764		512.25	0.49252
512.5	0.1442		512.5	0.48979
512.75	0.14571		512.75	0.48931
513	0.1463		513	0.48657
513.25	0.14213		513.25	0.48374
513.5	0.14609		513.5	0.48136
513.75	0.14217		513.75	0.48081
514	0.1395		514	0.47676
514.25	0.13953		514.25	0.4758
514.5	0.13902		514.5	0.47666
514.75	0.14281		514.75	0.47915
515	0.14417		515	0.48063
515.25	0.14279		515.25	0.48069
515.5	0.14492		515.5	0.48131
515.75	0.14382		515.75	0.48025
516	0.14033		516	0.47843
516.25	0.14071		516.25	0.48344
516.5	0.14426		516.5	0.48432
516.75	0.13881		516.75	0.47837
517	0.13846		517	0.46819
517.25	0.13406		517.25	0.46761
517.5	0.1341		517.5	0.47094
517.75	0.13425		517.75	0.47322
518	0.133		518	0.47073
518.25	0.13398		518.25	0.47095
518.5	0.13552		518.5	0.47273
518.75	0.13497		518.75	0.47132
519	0.1368		519	0.46647
519.25	0.13476		519.25	0.46454
519.5	0.13555		519.5	0.4637
519.75	0.13547		519.75	0.46136
520	0.13162		520	0.46169
520.25	0.13107		520.25	0.4646
520.5	0.13184		520.5	0.46769
520.75	0.12845		520.75	0.46416
521	0.13133		521	0.46298
521.25	0.13038		521.25	0.464
521.5	0.12921		521.5	0.46374
521.75	0.12895		521.75	0.46045
522	0.12747		522	0.46029
522.25	0.12751		522.25	0.46434
522.5	0.12916		522.5	0.46743
522.75	0.13076		522.75	0.46899
523	0.13307		523	0.47334
523.25	0.13233		523.25	0.47762
523.5	0.12951		523.5	0.47545
523.75	0.12811		523.75	0.46951
524	0.12765		524	0.46854
524.25	0.12872		524.25	0.46906
524.5	0.12744		524.5	0.46712
524.75	0.12691		524.75	0.46652
525	0.12752		525	0.46562
525.25	0.12754		525.25	0.46267
525.5	0.12921		525.5	0.46235
525.75	0.13346		525.75	0.46992
526	0.13158		526	0.47475
526.25	0.12714		526.25	0.47129
526.5	0.12575		526.5	0.46556
526.75	0.1249		526.75	0.46071
527	0.1244		527	0.46043
527.25	0.1259		527.25	0.4605
527.5	0.12559		527.5	0.46081
527.75	0.12628		527.75	0.46033
528	0.1276		528	0.46138
528.25	0.12708		528.25	0.46351
528.5	0.12925		528.5	0.46721
528.75	0.1264		528.75	0.46683
529	0.12468		529	0.46037
529.25	0.12547		529.25	0.45518
529.5	0.12489		529.5	0.45659
529.75	0.12571		529.75	0.4591
530	0.12542		530	0.45731
530.25	0.12432		530.25	0.4533
530.5	0.12466		530.5	0.45291
530.75	0.12379		530.75	0.45311
531	0.12333		531	0.45563
531.25	0.12552		531.25	0.45695
531.5	0.1256		531.5	0.45739
531.75	0.12418		531.75	0.4542
532	0.12535		532	0.45548
532.25	0.12728		532.25	0.45807
532.5	0.13		532.5	0.45943
532.75	0.12871		532.75	0.4569
533	0.12883		533	0.4569
533.25	0.12992		533.25	0.46082
533.5	0.13254		533.5	0.46379
533.75	0.1295		533.75	0.45794
534	0.12372		534	0.45249
534.25	0.1258		534.25	0.45351
534.5	0.12532		534.5	0.45753
534.75	0.12774		534.75	0.45919
535	0.12884		535	0.45844
535.25	0.12946		535.25	0.45863
535.5	0.13045		535.5	0.45815
535.75	0.13283		535.75	0.45651
536	0.13231		536	0.4541
536.25	0.1271		536.25	0.45515
536.5	0.12757		536.5	0.4572
536.75	0.12848		536.75	0.45743
537	0.12977		537	0.45372
537.25	0.12612		537.25	0.44967
537.5	0.12733		537.5	0.44871
537.75	0.12599		537.75	0.44892
538	0.12763		538	0.44826
538.25	0.12876		538.25	0.44646
538.5	0.12775		538.5	0.44601
538.75	0.12785		538.75	0.4477
539	0.13079		539	0.45193
539.25	0.12862		539.25	0.45303
539.5	0.12816		539.5	0.45129
539.75	0.13037		539.75	0.44802
540	0.1302		540	0.44821
540.25	0.13225		540.25	0.44755
540.5	0.12927		540.5	0.44909
540.75	0.13015		540.75	0.45306
541	0.13563		541	0.45382
541.25	0.13138		541.25	0.45308
541.5	0.13192		541.5	0.45637
541.75	0.13244		541.75	0.45763
542	0.12918		542	0.45242
542.25	0.12954		542.25	0.44807
542.5	0.13047		542.5	0.4514
542.75	0.13427		542.75	0.45693
543	0.13524		543	0.46043
543.25	0.13103		543.25	0.45723
543.5	0.13051		543.5	0.4523
543.75	0.13174		543.75	0.45009
544	0.13075		544	0.45004
544.25	0.12996		544.25	0.44934
544.5	0.12699		544.5	0.44937
544.75	0.12419		544.75	0.44811
545	0.12643		545	0.44617
545.25	0.1261		545.25	0.44468
545.5	0.12648		545.5	0.44271
545.75	0.12677		545.75	0.44131
546	0.1283		546	0.43982
546.25	0.1278		546.25	0.44373
546.5	0.12973		546.5	0.44549
546.75	0.1257		546.75	0.44299
547	0.12484		547	0.43773
547.25	0.12268		547.25	0.4377
547.5	0.12039		547.5	0.43744
547.75	0.12456		547.75	0.43645
548	0.12516		548	0.43381
548.25	0.12289		548.25	0.4356
548.5	0.12299		548.5	0.4363
548.75	0.12259		548.75	0.43808
549	0.12087		549	0.43854
549.25	0.12181		549.25	0.44006
549.5	0.11916		549.5	0.4389
549.75	0.11984		549.75	0.43706
550	0.12194		550	0.43913
550.25	0.12118		550.25	0.44031
550.5	0.12257		550.5	0.44055
550.75	0.12158		550.75	0.43521
551	0.11819		551	0.42856
551.25	0.11224		551.25	0.42374
551.5	0.1141		551.5	0.42475
551.75	0.11736		551.75	0.42904
552	0.11978		552	0.43045
552.25	0.1178		552.25	0.43098
552.5	0.11802		552.5	0.4309
552.75	0.11828		552.75	0.43009
553	0.11921		553	0.42608
553.25	0.11783		553.25	0.42466
553.5	0.11627		553.5	0.42535
553.75	0.11613		553.75	0.4255
554	0.11981		554	0.42686
554.25	0.11813		554.25	0.42903
554.5	0.11789		554.5	0.43053
554.75	0.11886		554.75	0.43173
555	0.11684		555	0.43211
555.25	0.1174		555.25	0.42845
555.5	0.11656		555.5	0.42362
555.75	0.11705		555.75	0.4228
556	0.11763		556	0.42174
556.25	0.11553		556.25	0.42108
556.5	0.11645		556.5	0.42084
556.75	0.11675		556.75	0.42227
557	0.11474		557	0.42355
557.25	0.11293		557.25	0.42116
557.5	0.11082		557.5	0.41648
557.75	0.11295		557.75	0.41575
558	0.11406		558	0.41847
558.25	0.11055		558.25	0.4198
558.5	0.11053		558.5	0.41854
558.75	0.10941		558.75	0.41939
559	0.10903		559	0.4179
559.25	0.10752		559.25	0.4104
559.5	0.10594		559.5	0.40438
559.75	0.10805		559.75	0.40886
560	0.11115		560	0.41756
560.25	0.11168		560.25	0.41815
560.5	0.10797		560.5	0.41583
560.75	0.11239		560.75	0.41484
561	0.11033		561	0.41427
561.25	0.10735		561.25	0.41116
561.5	0.10866		561.5	0.40687
561.75	0.10864		561.75	0.40466
562	0.10994		562	0.40457
562.25	0.10838		562.25	0.40474
562.5	0.10663		562.5	0.40277
562.75	0.10599		562.75	0.40418
563	0.10653		563	0.40574
563.25	0.10704		563.25	0.4083
563.5	0.10913		563.5	0.40734
563.75	0.11102		563.75	0.40662
564	0.11226		564	0.40799
564.25	0.11127		564.25	0.40877
564.5	0.10631		564.5	0.40798
564.75	0.10749		564.75	0.40937
565	0.10832		565	0.41252
565.25	0.10864		565.25	0.41203
565.5	0.10865		565.5	0.40733
565.75	0.10725		565.75	0.40246
566	0.1047		566	0.3996
566.25	0.10477		566.25	0.39981
566.5	0.1058		566.5	0.40056
566.75	0.10447		566.75	0.40048
567	0.1031		567	0.4002
567.25	0.10335		567.25	0.40085
567.5	0.10522		567.5	0.40895
567.75	0.11041		567.75	0.41381
568	0.10656		568	0.40935
568.25	0.10249		568.25	0.39788
568.5	0.10017		568.5	0.39429
568.75	0.10318		568.75	0.39574
569	0.10399		569	0.39851
569.25	0.10168		569.25	0.39923
569.5	0.10295		569.5	0.39916
569.75	0.10291		569.75	0.39947
570	0.10382		570	0.3984
570.25	0.10376		570.25	0.3971
570.5	0.10473		570.5	0.39547
570.75	0.10597		570.75	0.39733
571	0.10368		571	0.3983
571.25	0.10482		571.25	0.3993
571.5	0.10554		571.5	0.40206
571.75	0.1073		571.75	0.40524
572	0.10404		572	0.40384
572.25	0.10236		572.25	0.39843
572.5	0.10287		572.5	0.39365
572.75	0.10201		572.75	0.39168
573	0.1028		573	0.39099
573.25	0.10193		573.25	0.39398
573.5	0.09986		573.5	0.39818
573.75	0.10119		573.75	0.40085
574	0.10179		574	0.39895
574.25	0.10141		574.25	0.39786
574.5	0.10103		574.5	0.39545
574.75	0.09932		574.75	0.39195
575	0.09682		575	0.3912
575.25	0.0972		575.25	0.39127
575.5	0.0983		575.5	0.39024
575.75	0.09888		575.75	0.39052
576	0.10045		576	0.39127
576.25	0.0966		576.25	0.38732
576.5	0.09408		576.5	0.37948
576.75	0.09129		576.75	0.37675
577	0.09582		577	0.38191
577.25	0.09836		577.25	0.38699
577.5	0.09871		577.5	0.38553
577.75	0.09755		577.75	0.3823
578	0.09729		578	0.38294
578.25	0.094		578.25	0.3851
578.5	0.09276		578.5	0.38705
578.75	0.09502		578.75	0.38816
579	0.09467		579	0.38911
579.25	0.0962		579.25	0.39016
579.5	0.09635		579.5	0.39113
579.75	0.09771		579.75	0.38965
580	0.09504		580	0.38674
580.25	0.0925		580.25	0.38266
580.5	0.09411		580.5	0.38165
580.75	0.09558		580.75	0.38098
581	0.09395		581	0.37948
581.25	0.09288		581.25	0.37897
581.5	0.09258		581.5	0.38141
581.75	0.09143		581.75	0.38354
582	0.09116		582	0.38407
582.25	0.09282		582.25	0.38472
582.5	0.09504		582.5	0.38536
582.75	0.09641		582.75	0.38337
583	0.09568		583	0.37894
583.25	0.09442		583.25	0.37798
583.5	0.0939		583.5	0.38032
583.75	0.0951		583.75	0.38138
584	0.0948		584	0.37997
584.25	0.09423		584.25	0.37724
584.5	0.09398		584.5	0.38238
584.75	0.101		584.75	0.3886
585	0.09854		585	0.3904
585.25	0.0929		585.25	0.37939
585.5	0.08656		585.5	0.37164
585.75	0.08799		585.75	0.36868
586	0.08958		586	0.36963
586.25	0.09271		586.25	0.36993
586.5	0.09092		586.5	0.37436
586.75	0.09044		586.75	0.37706
587	0.09048		587	0.37496
587.25	0.08887		587.25	0.37185
587.5	0.08946		587.5	0.37055
587.75	0.08714		587.75	0.36879
588	0.08735		588	0.36639
588.25	0.08864		588.25	0.36693
588.5	0.08912		588.5	0.36644
588.75	0.08811		588.75	0.36632
589	0.08816		589	0.36611
589.25	0.08787		589.25	0.36479
589.5	0.08591		589.5	0.36308
589.75	0.0844		589.75	0.36448
590	0.08353		590	0.3652
590.25	0.08542		590.25	0.36306
590.5	0.08473		590.5	0.36176
590.75	0.08705		590.75	0.36545
591	0.08837		591	0.36855
591.25	0.08773		591.25	0.36666
591.5	0.08952		591.5	0.3638
591.75	0.08817		591.75	0.36412
592	0.08699		592	0.36477
592.25	0.08645		592.25	0.36333
592.5	0.08712		592.5	0.36201
592.75	0.08704		592.75	0.36107
593	0.08858		593	0.36013
593.25	0.0874		593.25	0.35786
593.5	0.08637		593.5	0.35469
593.75	0.08651		593.75	0.35392
594	0.0873		594	0.35805
594.25	0.08844		594.25	0.36332
594.5	0.09001		594.5	0.36176
594.75	0.08587		594.75	0.36019
595	0.0872		595	0.35861
595.25	0.08806		595.25	0.35891
595.5	0.08961		595.5	0.35802
595.75	0.08914		595.75	0.35897
596	0.08581		596	0.35847
596.25	0.08468		596.25	0.3575
596.5	0.08474		596.5	0.35484
596.75	0.08413		596.75	0.35487
597	0.08613		597	0.35512
597.25	0.08474		597.25	0.35672
597.5	0.08459		597.5	0.35604
597.75	0.08702		597.75	0.35532
598	0.08301		598	0.35248
598.25	0.08207		598.25	0.35199
598.5	0.08316		598.5	0.35272
598.75	0.08368		598.75	0.35431
599	0.08446		599	0.35373
599.25	0.08386		599.25	0.35328
599.5	0.0838		599.5	0.35307
599.75	0.08507		599.75	0.35498
600	0.08326		600	0.35531
600.25	0.08418		600.25	0.35541
600.5	0.08663		600.5	0.35582
600.75	0.08607		600.75	0.35548
601	0.08308		601	0.35505
601.25	0.08414		601.25	0.35367
601.5	0.0826		601.5	0.35308
601.75	0.08522		601.75	0.35747
602	0.08755		602	0.35975
602.25	0.08263		602.25	0.35244
602.5	0.07879		602.5	0.33962
602.75	0.07842		602.75	0.33696
603	0.07922		603	0.34055
603.25	0.08144		603.25	0.34406
603.5	0.08166		603.5	0.34453
603.75	0.07777		603.75	0.3438
604	0.07817		604	0.34317
604.25	0.07674		604.25	0.34405
604.5	0.0771		604.5	0.34562
604.75	0.07758		604.75	0.34463
605	0.07647		605	0.34197
605.25	0.07761		605.25	0.34093
605.5	0.07919		605.5	0.34
605.75	0.07706		605.75	0.33998
606	0.07762		606	0.33983
606.25	0.07664		606.25	0.33886
606.5	0.07559		606.5	0.33847
606.75	0.07707		606.75	0.33811
607	0.07626		607	0.33846
607.25	0.07443		607.25	0.33746
607.5	0.07575		607.5	0.33765
607.75	0.07495		607.75	0.33833
608	0.0752		608	0.33944
608.25	0.0743		608.25	0.33928
608.5	0.07345		608.5	0.33783
608.75	0.07507		608.75	0.33594
609	0.07549		609	0.33406
609.25	0.07488		609.25	0.33214
609.5	0.07556		609.5	0.33078
609.75	0.0756		609.75	0.33097
610	0.07628		610	0.33095
610.25	0.07661		610.25	0.3311
610.5	0.07528		610.5	0.33063
610.75	0.07554		610.75	0.33181
611	0.0758		611	0.33347
611.25	0.07765		611.25	0.33665
611.5	0.07885		611.5	0.33711
611.75	0.07637		611.75	0.33441
612	0.07602		612	0.33241
612.25	0.07398		612.25	0.33229
612.5	0.07404		612.5	0.32911
612.75	0.07086		612.75	0.32624
613	0.07269		613	0.32489
613.25	0.07132		613.25	0.32591
613.5	0.07062		613.5	0.32496
613.75	0.07104		613.75	0.32484
614	0.071		614	0.32304
614.25	0.07212		614.25	0.32205
614.5	0.07083		614.5	0.32222
614.75	0.07		614.75	0.32425
615	0.07234		615	0.32615
615.25	0.07075		615.25	0.32493
615.5	0.06902		615.5	0.32405
615.75	0.06997		615.75	0.3262
616	0.07234		616	0.32655
616.25	0.0713		616.25	0.32482
616.5	0.07144		616.5	0.32451
616.75	0.06969		616.75	0.32594
617	0.07255		617	0.32633
617.25	0.07341		617.25	0.32684
617.5	0.07079		617.5	0.32602
617.75	0.07145		617.75	0.32259
618	0.07262		618	0.32053
618.25	0.07038		618.25	0.32188
618.5	0.07064		618.5	0.32275
618.75	0.06968		618.75	0.32498
619	0.07238		619	0.326
619.25	0.07007		619.25	0.32805
619.5	0.06782		619.5	0.32152
619.75	0.06437		619.75	0.31477
620	0.06533		620	0.31121
620.25	0.06905		620.25	0.31308
620.5	0.0708		620.5	0.3142
620.75	0.0707		620.75	0.31503
621	0.07084		621	0.31577
621.25	0.07099		621.25	0.31446
621.5	0.06883		621.5	0.31371
621.75	0.06744		621.75	0.31455
622	0.06727		622	0.31431
622.25	0.06761		622.25	0.31226
622.5	0.06771		622.5	0.31144
622.75	0.06824		622.75	0.31406
623	0.06877		623	0.31476
623.25	0.06884		623.25	0.31347
623.5	0.06671		623.5	0.31355
623.75	0.0675		623.75	0.31687
624	0.06845		624	0.31925
624.25	0.06796		624.25	0.31612
624.5	0.06717		624.5	0.31263
624.75	0.0657		624.75	0.31193
625	0.06634		625	0.3141
625.25	0.06782		625.25	0.31433
625.5	0.06852		625.5	0.31425
625.75	0.06697		625.75	0.31401
626	0.06771		626	0.31346
626.25	0.06524		626.25	0.31353
626.5	0.06558		626.5	0.31337
626.75	0.06425		626.75	0.31271
627	0.06431		627	0.31186
627.25	0.06398		627.25	0.31041
627.5	0.06573		627.5	0.30918
627.75	0.06527		627.75	0.30823
628	0.06385		628	0.30838
628.25	0.0637		628.25	0.30765
628.5	0.0642		628.5	0.3098
628.75	0.06589		628.75	0.31412
629	0.06593		629	0.31723
629.25	0.06595		629.25	0.31563
629.5	0.06335		629.5	0.31316
629.75	0.06179		629.75	0.31178
630	0.06328		630	0.30997
630.25	0.06405		630.25	0.30487
630.5	0.06289		630.5	0.30245
630.75	0.06234		630.75	0.30308
631	0.06163		631	0.30516
631.25	0.06109		631.25	0.30446
631.5	0.06127		631.5	0.30304
631.75	0.06028		631.75	0.30085
632	0.06083		632	0.30074
632.25	0.06116		632.25	0.30371
632.5	0.06282		632.5	0.30569
632.75	0.06385		632.75	0.30739
633	0.06361		633	0.30804
633.25	0.06442		633.25	0.30816
633.5	0.06423		633.5	0.30508
633.75	0.06238		633.75	0.30193
634	0.06481		634	0.30184
634.25	0.06518		634.25	0.30475
634.5	0.06248		634.5	0.30424
634.75	0.06178		634.75	0.30217
635	0.06181		635	0.30244
635.25	0.06154		635.25	0.30406
635.5	0.06236		635.5	0.30152
635.75	0.05955		635.75	0.29945
636	0.06217		636	0.302
636.25	0.06459		636.25	0.30403
636.5	0.06182		636.5	0.30212
636.75	0.06083		636.75	0.29595
637	0.05814		637	0.29358
637.25	0.05969		637.25	0.29702
637.5	0.06019		637.5	0.3018
637.75	0.05905		637.75	0.30132
638	0.05997		638	0.29915
638.25	0.05963		638.25	0.29868
638.5	0.05913		638.5	0.29899
638.75	0.05937		638.75	0.29935
639	0.05966		639	0.29855
639.25	0.05986		639.25	0.29561
639.5	0.05892		639.5	0.2934
639.75	0.05887		639.75	0.29589
640	0.05924		640	0.29619
640.25	0.05846		640.25	0.29356
640.5	0.0566		640.5	0.29025
640.75	0.05814		640.75	0.28981
641	0.06084		641	0.28987
641.25	0.06015		641.25	0.29177
641.5	0.05756		641.5	0.29332
641.75	0.05792		641.75	0.2913
642	0.05782		642	0.2883
642.25	0.05728		642.25	0.28726
642.5	0.05699		642.5	0.2875
642.75	0.05503		642.75	0.28806
643	0.05336		643	0.29024
643.25	0.05509		643.25	0.29259
643.5	0.05684		643.5	0.29232
643.75	0.05787		643.75	0.28942
644	0.05669		644	0.28766
644.25	0.05766		644.25	0.28994
644.5	0.06019		644.5	0.29252
644.75	0.05904		644.75	0.29107
645	0.05716		645	0.28773
645.25	0.05845		645.25	0.28747
645.5	0.05676		645.5	0.28822
645.75	0.05921		645.75	0.29028
646	0.05801		646	0.2918
646.25	0.05756		646.25	0.29313
646.5	0.05818		646.5	0.29167
646.75	0.05737		646.75	0.28993
647	0.05563		647	0.28954
647.25	0.05545		647.25	0.28871
647.5	0.05606		647.5	0.28663
647.75	0.05788		647.75	0.28469
648	0.05697		648	0.28396
648.25	0.0572		648.25	0.28467
648.5	0.05713		648.5	0.28622
648.75	0.05678		648.75	0.28813
649	0.05557		649	0.28652
649.25	0.05542		649.25	0.28349
649.5	0.05304		649.5	0.28122
649.75	0.05262		649.75	0.28229
650	0.05587		650	0.28174
650.25	0.05445		650.25	0.27995
650.5	0.05357		650.5	0.27935
650.75	0.05321		650.75	0.28114
651	0.05287		651	0.28156
651.25	0.05294		651.25	0.28171
651.5	0.05092		651.5	0.28029
651.75	0.05088		651.75	0.27745
652	0.0514		652	0.27597
652.25	0.05075		652.25	0.27798
652.5	0.05129		652.5	0.27998
652.75	0.05313		652.75	0.28053
653	0.05335		653	0.28231
653.25	0.05462		653.25	0.28435
653.5	0.05459		653.5	0.28392
653.75	0.05271		653.75	0.28174
654	0.05322		654	0.27991
654.25	0.05279		654.25	0.28012
654.5	0.05398		654.5	0.28114
654.75	0.05355		654.75	0.28242
655	0.05444		655	0.28118
655.25	0.05226		655.25	0.28151
655.5	0.05467		655.5	0.28072
655.75	0.05367		655.75	0.27923
656	0.05211		656	0.27789
656.25	0.05218		656.25	0.27788
656.5	0.05219		656.5	0.27636
656.75	0.04998		656.75	0.2735
657	0.04989		657	0.27232
657.25	0.0476		657.25	0.27606
657.5	0.05055		657.5	0.2786
657.75	0.05087		657.75	0.27595
658	0.04984		658	0.27067
658.25	0.04915		658.25	0.26938
658.5	0.04979		658.5	0.27022
658.75	0.04996		658.75	0.27124
659	0.05059		659	0.27152
659.25	0.04893		659.25	0.27119
659.5	0.05017		659.5	0.27322
659.75	0.05118		659.75	0.27541
660	0.04992		660	0.27631
660.25	0.05107		660.25	0.27495
660.5	0.05084		660.5	0.27185
660.75	0.04874		660.75	0.27053
661	0.04961		661	0.27111
661.25	0.04808		661.25	0.27214
661.5	0.04993		661.5	0.27017
661.75	0.04789		661.75	0.26757
662	0.04658		662	0.26459
662.25	0.04836		662.25	0.26494
662.5	0.04851		662.5	0.26701
662.75	0.04952		662.75	0.27097
663	0.05448		663	0.27359
663.25	0.0521		663.25	0.27243
663.5	0.04995		663.5	0.27044
663.75	0.04908		663.75	0.26797
664	0.04945		664	0.26787
664.25	0.05081		664.25	0.26758
664.5	0.05035		664.5	0.26758
664.75	0.04915		664.75	0.26665
665	0.05024		665	0.2664
665.25	0.04911		665.25	0.26712
665.5	0.04854		665.5	0.26646
665.75	0.04834		665.75	0.26373
666	0.04678		666	0.26142
666.25	0.04915		666.25	0.26479
666.5	0.04977		666.5	0.26835
666.75	0.04751		666.75	0.26839
667	0.04841		667	0.26491
667.25	0.04753		667.25	0.26303
667.5	0.04613		667.5	0.26145
667.75	0.0481		667.75	0.26143
668	0.04718		668	0.26012
668.25	0.04778		668.25	0.25843
668.5	0.04866		668.5	0.2587
668.75	0.04635		668.75	0.26003
669	0.04751		669	0.26018
669.25	0.04739		669.25	0.25975
669.5	0.0472		669.5	0.26101
669.75	0.04833		669.75	0.26282
670	0.04621		670	0.26277
670.25	0.047		670.25	0.26376
670.5	0.04805		670.5	0.26237
670.75	0.04468		670.75	0.25822
671	0.04373		671	0.2529
671.25	0.04156		671.25	0.25393
671.5	0.04316		671.5	0.25732
671.75	0.04504		671.75	0.26023
672	0.04505		672	0.2594
672.25	0.04393		672.25	0.25813
672.5	0.04584		672.5	0.25776
672.75	0.04432		672.75	0.25676
673	0.04429		673	0.25592
673.25	0.04538		673.25	0.25384
673.5	0.04498		673.5	0.25204
673.75	0.04425		673.75	0.2513
674	0.04474		674	0.25345
674.25	0.04447		674.25	0.25619
674.5	0.04579		674.5	0.25906
674.75	0.04532		674.75	0.25926
675	0.04472		675	0.25762
675.25	0.04616		675.25	0.25457
675.5	0.04396		675.5	0.25241
675.75	0.04448		675.75	0.25237
676	0.04408		676	0.25313
676.25	0.04238		676.25	0.25026
676.5	0.04353		676.5	0.2486
676.75	0.04549		676.75	0.24874
677	0.0429		677	0.2514
677.25	0.04455		677.25	0.25067
677.5	0.04289		677.5	0.25044
677.75	0.04156		677.75	0.25052
678	0.04333		678	0.25304
678.25	0.04231		678.25	0.25257
678.5	0.04286		678.5	0.2512
678.75	0.0457		678.75	0.25085
679	0.0436		679	0.25169
679.25	0.04442		679.25	0.25187
679.5	0.04482		679.5	0.25013
679.75	0.04346		679.75	0.24803
680	0.04426		680	0.2474
680.25	0.04503		680.25	0.24952
680.5	0.04322		680.5	0.25027
680.75	0.0443		680.75	0.24966
681	0.04316		681	0.24682
681.25	0.04263		681.25	0.24743
681.5	0.04327		681.5	0.24916
681.75	0.0408		681.75	0.25068
682	0.04179		682	0.25207
682.25	0.04199		682.25	0.25054
682.5	0.04153		682.5	0.24871
682.75	0.04205		682.75	0.24814
683	0.04123		683	0.2501
683.25	0.04056		683.25	0.2487
683.5	0.0429		683.5	0.24708
683.75	0.04215		683.75	0.24522
684	0.04132		684	0.24719
684.25	0.04424		684.25	0.24925
684.5	0.04318		684.5	0.24731
684.75	0.04221		684.75	0.24447
685	0.04287		685	0.24463
685.25	0.03966		685.25	0.24367
685.5	0.03917		685.5	0.24157
685.75	0.04099		685.75	0.24063
686	0.03957		686	0.24232
686.25	0.04097		686.25	0.24319
686.5	0.03973		686.5	0.24438
686.75	0.03845		686.75	0.24542
687	0.04118		687	0.24625
687.25	0.03998		687.25	0.24498
687.5	0.0416		687.5	0.24326
687.75	0.04046		687.75	0.24206
688	0.03708		688	0.23943
688.25	0.03907		688.25	0.23542
688.5	0.03759		688.5	0.23436
688.75	0.03651		688.75	0.23707
689	0.03934		689	0.24154
689.25	0.04008		689.25	0.2416
689.5	0.03944		689.5	0.24107
689.75	0.04048		689.75	0.24078
690	0.04134		690	0.24044
690.25	0.04004		690.25	0.2404
690.5	0.04037		690.5	0.23968
690.75	0.03792		690.75	0.23686
691	0.04176		691	0.23483
691.25	0.04022		691.25	0.23438
691.5	0.0394		691.5	0.23421
691.75	0.03991		691.75	0.23482
692	0.03783		692	0.23538
692.25	0.03823		692.25	0.2359
692.5	0.03902		692.5	0.23278
692.75	0.03774		692.75	0.23246
693	0.03857		693	0.23364
693.25	0.03991		693.25	0.23745
693.5	0.03839		693.5	0.23695
693.75	0.03992		693.75	0.2361
694	0.04099		694	0.23445
694.25	0.03805		694.25	0.23534
694.5	0.03932		694.5	0.23569
694.75	0.0374		694.75	0.23493
695	0.03566		695	0.23247
695.25	0.0374		695.25	0.23221
695.5	0.03704		695.5	0.23293
695.75	0.03773		695.75	0.23283
696	0.03766		696	0.22957
696.25	0.03716		696.25	0.22823
696.5	0.03703		696.5	0.22941
696.75	0.03737		696.75	0.23077
697	0.0367		697	0.23169
697.25	0.03655		697.25	0.23424
697.5	0.03549		697.5	0.23411
697.75	0.03554		697.75	0.23343
698	0.03674		698	0.23245
698.25	0.03459		698.25	0.23242
698.5	0.03581		698.5	0.23186
698.75	0.03705		698.75	0.23259
699	0.03738		699	0.2317
699.25	0.0379		699.25	0.23122
699.5	0.03712		699.5	0.22972
699.75	0.03565		699.75	0.22865
700	0.03712		700	0.22765
700.25	0.03764		700.25	0.22636
700.5	0.03809		700.5	0.22654
700.75	0.03853		700.75	0.22952
701	0.03734		701	0.23115
701.25	0.03752		701.25	0.23137
701.5	0.0376		701.5	0.23077
701.75	0.03705		701.75	0.23104
702	0.03802		702	0.23004
702.25	0.03525		702.25	0.22632
702.5	0.03437		702.5	0.22531
702.75	0.03646		702.75	0.22608
703	0.03645		703	0.22736
703.25	0.03585		703.25	0.22665
703.5	0.03551		703.5	0.2259
703.75	0.03833		703.75	0.22573
704	0.03984		704	0.2256
704.25	0.03796		704.25	0.22783
704.5	0.03725		704.5	0.22781
704.75	0.03626		704.75	0.22644
705	0.03553		705	0.22235
705.25	0.03458		705.25	0.21857
705.5	0.03271		705.5	0.21832
705.75	0.03508		705.75	0.22037
706	0.03623		706	0.22262
706.25	0.03542		706.25	0.2232
706.5	0.03464		706.5	0.22548
706.75	0.0375		706.75	0.22594
707	0.03655		707	0.22467
707.25	0.03503		707.25	0.22431
707.5	0.03634		707.5	0.22448
707.75	0.03352		707.75	0.22294
708	0.03227		708	0.22124
708.25	0.03411		708.25	0.22085
708.5	0.03356		708.5	0.2196
708.75	0.03438		708.75	0.21965
709	0.03434		709	0.21941
709.25	0.03334		709.25	0.22054
709.5	0.03492		709.5	0.22048
709.75	0.0334		709.75	0.22087
710	0.03319		710	0.22226
710.25	0.03396		710.25	0.22522
710.5	0.03213		710.5	0.22364
710.75	0.03404		710.75	0.2201
711	0.03689		711	0.21598
711.25	0.03405		711.25	0.21515
711.5	0.03392		711.5	0.21678
711.75	0.03384		711.75	0.21967
712	0.03352		712	0.22008
712.25	0.03456		712.25	0.21899
712.5	0.03255		712.5	0.21551
712.75	0.03376		712.75	0.21407
713	0.03526		713	0.21492
713.25	0.03251		713.25	0.21744
713.5	0.03329		713.5	0.21706
713.75	0.03442		713.75	0.21647
714	0.03279		714	0.21577
714.25	0.03257		714.25	0.21704
714.5	0.03358		714.5	0.21651
714.75	0.03369		714.75	0.21528
715	0.0352		715	0.21484
715.25	0.03224		715.25	0.21437
715.5	0.03153		715.5	0.21348
715.75	0.03198		715.75	0.21408
716	0.03127		716	0.21579
716.25	0.03325		716.25	0.21728
716.5	0.03425		716.5	0.21588
716.75	0.03255		716.75	0.21439
717	0.03376		717	0.21222
717.25	0.03106		717.25	0.21128
717.5	0.03151		717.5	0.20991
717.75	0.03261		717.75	0.21073
718	0.03188		718	0.21142
718.25	0.03269		718.25	0.21238
718.5	0.03475		718.5	0.21091
718.75	0.03096		718.75	0.20967
719	0.03268		719	0.21022
719.25	0.03234		719.25	0.2108
719.5	0.03062		719.5	0.20935
719.75	0.03236		719.75	0.20784
720	0.03172		720	0.20652
720.25	0.03		720.25	0.20617
720.5	0.03074		720.5	0.20785
720.75	0.03017		720.75	0.20863
721	0.02962		721	0.20996
721.25	0.03161		721.25	0.2095
721.5	0.03042		721.5	0.2081
721.75	0.03193		721.75	0.20666
722	0.03023		722	0.20612
722.25	0.02746		722.25	0.20317
722.5	0.02662		722.5	0.19902
722.75	0.02813		722.75	0.19917
723	0.0286		723	0.20088
723.25	0.02973		723.25	0.20348
723.5	0.03019		723.5	0.20339
723.75	0.02978		723.75	0.20421
724	0.03286		724	0.20388
724.25	0.02985		724.25	0.20368
724.5	0.02911		724.5	0.20372
724.75	0.0294		724.75	0.20381
725	0.02848		725	0.20377
725.25	0.03066		725.25	0.20645
725.5	0.031		725.5	0.20811
725.75	0.03058		725.75	0.20937
726	0.03156		726	0.20626
726.25	0.03104		726.25	0.20336
726.5	0.02894		726.5	0.20264
726.75	0.02922		726.75	0.20391
727	0.02747		727	0.20446
727.25	0.02908		727.25	0.20407
727.5	0.02899		727.5	0.20323
727.75	0.02881		727.75	0.20189
728	0.03023		728	0.20236
728.25	0.02848		728.25	0.20216
728.5	0.02837		728.5	0.20072
728.75	0.02945		728.75	0.20074
729	0.02834		729	0.20089
729.25	0.02825		729.25	0.20072
729.5	0.03145		729.5	0.19924
729.75	0.02826		729.75	0.19805
730	0.02957		730	0.19649
730.25	0.03045		730.25	0.19612
730.5	0.02905		730.5	0.19471
730.75	0.02901		730.75	0.19575
731	0.0297		731	0.19583
731.25	0.02938		731.25	0.19812
731.5	0.03209		731.5	0.19945
731.75	0.03018		731.75	0.19914
732	0.03001		732	0.19717
732.25	0.02991		732.25	0.19554
732.5	0.0286		732.5	0.1938
732.75	0.03102		732.75	0.19352
733	0.03014		733	0.19313
733.25	0.02834		733.25	0.19315
733.5	0.02876		733.5	0.19457
733.75	0.02854		733.75	0.19546
734	0.02677		734	0.19342
734.25	0.02792		734.25	0.19195
734.5	0.02911		734.5	0.19339
734.75	0.02904		734.75	0.19554
735	0.0281		735	0.19618
735.25	0.02594		735.25	0.19343
735.5	0.02625		735.5	0.19271
735.75	0.02736		735.75	0.19353
736	0.02601		736	0.19481
736.25	0.02743		736.25	0.19393
736.5	0.02829		736.5	0.19344
736.75	0.02812		736.75	0.19293
737	0.02899		737	0.19161
737.25	0.02663		737.25	0.18945
737.5	0.02732		737.5	0.19103
737.75	0.02888		737.75	0.19305
738	0.0275		738	0.19307
738.25	0.02839		738.25	0.19299
738.5	0.02841		738.5	0.1944
738.75	0.02759		738.75	0.19413
739	0.02855		739	0.19152
739.25	0.02713		739.25	0.18862
739.5	0.02613		739.5	0.18708
739.75	0.02589		739.75	0.18854
740	0.02686		740	0.1897
740.25	0.02851		740.25	0.19062
740.5	0.02842		740.5	0.19157
740.75	0.02598		740.75	0.1925
741	0.02574		741	0.19353
741.25	0.02587		741.25	0.19181
741.5	0.02531		741.5	0.19127
741.75	0.02624		741.75	0.19037
742	0.02497		742	0.19098
742.25	0.02492		742.25	0.1919
742.5	0.02676		742.5	0.19259
742.75	0.02533		742.75	0.19052
743	0.02629		743	0.18826
743.25	0.0273		743.25	0.18837
743.5	0.02507		743.5	0.18691
743.75	0.02683		743.75	0.18665
744	0.02755		744	0.18782
744.25	0.02706		744.25	0.19095
744.5	0.02979		744.5	0.19161
744.75	0.02801		744.75	0.18829
745	0.02591		745	0.18777
745.25	0.02702		745.25	0.19034
745.5	0.02474		745.5	0.19168
745.75	0.0252		745.75	0.18979
746	0.02632		746	0.18844
746.25	0.02441		746.25	0.1874
746.5	0.02682		746.5	0.188
746.75	0.02799		746.75	0.18857
747	0.02628		747	0.18687
747.25	0.02612		747.25	0.18578
747.5	0.02578		747.5	0.18605
747.75	0.0248		747.75	0.1865
748	0.02559		748	0.18719
748.25	0.02591		748.25	0.18793
748.5	0.02539		748.5	0.1881
748.75	0.02512		748.75	0.18562
749	0.02429		749	0.18315
749.25	0.02483		749.25	0.18134
[truncated: 51 more rows]

## Sheet: Fig. 4b
Rh/GDY			Rh			Pt/C			GDY
E (V vs. RHE)	j (mA cm-2)		E (V vs. RHE)	j (mA cm-2)		E (V vs. RHE)	j (mA cm-2)		E (V vs. RHE)	j (mA cm-2)
0.25832	39.13		0.27165	-5.70083		0.23841	1.88328		0.2707	-0.45343
0.26004	31.5		0.27012	-4.49583		0.23742	1.86614		0.26946	-0.34285
0.26077	26.64		0.26874	-3.64		0.23644	1.84471		0.2683	-0.26371
0.261	23.2		0.26746	-3.01416		0.23545	1.82614		0.26717	-0.20228
0.26106	20.199		0.26625	-2.5475		0.23446	1.809		0.26607	-0.15571
0.26077	18.227		0.26509	-2.18416		0.23347	1.78757		0.26499	-0.12028
0.26033	16.637		0.26397	-1.89666		0.23248	1.77471		0.26394	-0.094
0.25978	15.378		0.26286	-1.66583		0.2315	1.75614		0.26289	-0.072
0.25913	14.388		0.26178	-1.47166		0.23051	1.739		0.26185	-0.05628
0.25843	13.548		0.26071	-1.3175		0.22952	1.72185		0.26082	-0.04143
0.25767	12.8777		0.25965	-1.18666		0.22853	1.70757		0.25978	-0.02285
0.25686	12.3363		0.2586	-1.07666		0.22754	1.69471		0.25874	-0.00428
0.25605	11.8139		0.25756	-0.98666		0.22655	1.67757		0.25771	0.01229
0.25519	11.4171		0.25653	-0.905		0.22555	1.66471		0.25669	0.02372
0.25431	11.0754		0.2555	-0.84083		0.22456	1.65042		0.25566	0.03429
0.25342	10.772		0.25447	-0.78666		0.22357	1.63757		0.25464	0.04315
0.25251	10.517		0.25345	-0.73333		0.22258	1.62471		0.25363	0.05086
0.2516	10.274		0.25244	-0.6975		0.22159	1.61185		0.25262	0.05629
0.25067	10.067		0.25142	-0.66083		0.2206	1.59757		0.25161	0.06057
0.24975	9.842		0.25041	-0.64083		0.21961	1.58471		0.2506	0.064
0.24881	9.673		0.2494	-0.615		0.21861	1.57614		0.2496	0.066
0.24785	9.574		0.24839	-0.58916		0.21762	1.56328		0.24859	0.06943
0.2469	9.414		0.24738	-0.57166		0.21663	1.55042		0.24758	0.07372
0.24596	9.257		0.24637	-0.55833		0.21564	1.54042		0.24658	0.07543
0.245	9.128		0.24537	-0.54333		0.21464	1.52757		0.24557	0.07657
0.24406	8.968		0.24436	-0.53833		0.21365	1.519		0.24458	0.07543
0.24311	8.836		0.24336	-0.53083		0.21266	1.50614		0.24358	0.07543
0.24215	8.728		0.24236	-0.525		0.21166	1.49757		0.24258	0.07457
0.24119	8.602		0.24136	-0.5225		0.21067	1.48328		0.24158	0.07457
0.24023	8.491		0.24036	-0.52		0.20968	1.47471		0.24058	0.07457
0.23927	8.39		0.23936	-0.5225		0.20869	1.46185		0.23957	0.07657
0.23831	8.282		0.23836	-0.52833		0.20769	1.45328		0.23857	0.07743
0.23735	8.165		0.23736	-0.525		0.2067	1.43614		0.23757	0.07829
0.23638	8.061		0.23636	-0.53083		0.20571	1.42471		0.23657	0.07829
0.23541	7.993		0.23536	-0.53333		0.20472	1.41471		0.23557	0.07915
0.23444	7.907		0.23436	-0.53833		0.20372	1.40471		0.23457	0.08
0.23347	7.815		0.23337	-0.54583		0.20273	1.39471		0.23357	0.08
0.2325	7.747		0.23237	-0.55083		0.20174	1.38471		0.23256	0.08086
0.23153	7.658		0.23137	-0.56166		0.20074	1.37471		0.23156	0.08086
0.23056	7.575		0.23038	-0.56666		0.19975	1.36471		0.23056	0.08257
0.22958	7.519		0.22938	-0.57166		0.19875	1.35614		0.22956	0.08343
0.22861	7.418		0.22838	-0.58166		0.19776	1.34614		0.22856	0.08429
0.22764	7.335		0.22739	-0.58666		0.19677	1.33757		0.22755	0.086
0.22667	7.27		0.22639	-0.595		0.19577	1.32757		0.22655	0.08686
0.2257	7.187		0.22539	-0.605		0.19478	1.319		0.22555	0.08686
0.22472	7.113		0.2244	-0.61		0.19379	1.309		0.22455	0.08886
0.22374	7.055		0.2234	-0.62		0.19279	1.30042		0.22354	0.08972
0.22277	6.975		0.2224	-0.62833		0.1918	1.29042		0.22254	0.09057
0.2218	6.882		0.22141	-0.63583		0.1908	1.28185		0.22154	0.09143
0.22083	6.818		0.22041	-0.64833		0.18981	1.27328		0.22054	0.09143
0.21984	6.781		0.21942	-0.65583		0.18881	1.26471		0.21954	0.09143
0.21886	6.719		0.21842	-0.66416		0.18782	1.25471		0.21854	0.09143
0.21789	6.655		0.21743	-0.67666		0.18683	1.24614		0.21754	0.09143
0.2169	6.609		0.21643	-0.68416		0.18583	1.23614		0.21654	0.09143
0.21593	6.523		0.21543	-0.69416		0.18484	1.22614		0.21554	0.09143
0.21495	6.467		0.21444	-0.7075		0.18384	1.21757		0.21454	0.09143
0.21396	6.443		0.21344	-0.715		0.18285	1.20757		0.21354	0.09229
0.21299	6.369		0.21245	-0.7275		0.18186	1.199		0.21254	0.094
0.21201	6.31		0.21145	-0.73583		0.18086	1.19042		0.21153	0.09486
0.21102	6.276		0.21046	-0.74583		0.17987	1.18185		0.21053	0.09572
0.21004	6.215		0.20946	-0.75833		0.17887	1.17471		0.20953	0.09657
0.20906	6.163		0.20846	-0.76416		0.17788	1.16471		0.20853	0.09657
0.20808	6.11		0.20747	-0.77666		0.17688	1.15614		0.20753	0.09572
0.2071	6.058		0.20647	-0.78666		0.17589	1.14757		0.20653	0.09572
0.20611	6.009		0.20548	-0.79166		0.17489	1.14042		0.20553	0.09572
0.20514	5.947		0.20448	-0.805		0.1739	1.13185		0.20453	0.09572
0.20415	5.901		0.20349	-0.8125		0.17291	1.12328		0.20353	0.09572
0.20318	5.84		0.20249	-0.82		0.17191	1.11471		0.20253	0.09572
0.2022	5.784		0.20149	-0.83083		0.17092	1.10614		0.20153	0.09572
0.2012	5.766		0.2005	-0.83583		0.16992	1.09757		0.20053	0.09572
0.20023	5.692		0.1995	-0.84083		0.16893	1.08757		0.19953	0.09486
0.19925	5.637		0.1985	-0.84833		0.16793	1.08042		0.19853	0.09486
0.19826	5.609		0.1975	-0.85083		0.16694	1.07185		0.19753	0.09486
0.19729	5.529		0.19651	-0.86083		0.16594	1.06328		0.19654	0.094
0.1963	5.477		0.19551	-0.86416		0.16495	1.05471		0.19554	0.094
0.19532	5.446		0.19451	-0.86916		0.16396	1.04614		0.19454	0.094
0.19433	5.397		0.19351	-0.87666		0.16296	1.03757		0.19354	0.09315
0.19335	5.357		0.19251	-0.87666		0.16197	1.03042		0.19254	0.09315
0.19236	5.323		0.19152	-0.88166		0.16097	1.02042		0.19154	0.09315
0.19137	5.283		0.19052	-0.88416		0.15998	1.01328		0.19054	0.09229
0.19038	5.255		0.18952	-0.88166		0.15898	1.00328		0.18954	0.09143
0.1894	5.218		0.18852	-0.88666		0.15799	0.99471		0.18854	0.09057
0.1884	5.206		0.18752	-0.88666		0.15699	0.98757		0.18754	0.09057
0.18742	5.157		0.18652	-0.88416		0.156	0.98042		0.18654	0.08972
0.18643	5.117		0.18552	-0.88916		0.155	0.97185		0.18555	0.08886
0.18543	5.111		0.18452	-0.88416		0.15401	0.96471		0.18455	0.088
0.18445	5.065		0.18352	-0.88416		0.15301	0.959		0.18355	0.08686
0.18346	5.031		0.18252	-0.88166		0.15202	0.95042		0.18255	0.086
0.18246	5.028		0.18151	-0.87666		0.15102	0.94185		0.18155	0.08515
0.18148	4.978		0.18051	-0.87666		0.15003	0.93471		0.18056	0.08429
0.18049	4.948		0.17951	-0.87166		0.14903	0.92614		0.17956	0.08343
0.1795	4.938		0.17851	-0.86666		0.14804	0.91757		0.17856	0.08343
0.17851	4.895		0.17751	-0.86416		0.14704	0.909		0.17756	0.08172
0.17752	4.871		0.1765	-0.85333		0.14605	0.90042		0.17656	0.08086
0.17653	4.852		0.1755	-0.85083		0.14505	0.89328		0.17557	0.08
0.17554	4.818		0.1745	-0.84833		0.14406	0.88471		0.17457	0.07915
0.17455	4.788		0.1735	-0.83583		0.14307	0.87614		0.17357	0.07829
0.17356	4.757		0.17249	-0.83083		0.14207	0.86757		0.17257	0.07743
0.17256	4.748		0.17149	-0.8225		0.14108	0.85928		0.17157	0.07657
0.17158	4.714		0.17049	-0.8125		0.14008	0.85057		0.17058	0.07543
0.17059	4.68		0.16948	-0.8075		0.13909	0.84214		0.16958	0.07457
0.16959	4.68		0.16848	-0.79416		0.13809	0.83385		0.16858	0.07372
0.1686	4.637		0.16747	-0.78666		0.1371	0.82728		0.16758	0.07286
0.16762	4.6		0.16647	-0.77666		0.1361	0.81928		0.16658	0.072
0.16662	4.597		0.16546	-0.76416		0.13511	0.811		0.16558	0.07115
0.16564	4.542		0.16446	-0.75833		0.13411	0.80314		0.16459	0.07029
0.16465	4.514		0.16346	-0.74333		0.13312	0.79428		0.16359	0.06943
0.16365	4.508		0.16245	-0.73333		0.13212	0.786		0.16259	0.06857
0.16266	4.468		0.16145	-0.7225		0.13113	0.77757		0.16159	0.06772
0.16167	4.44		0.16044	-0.7075		0.13014	0.76885		0.16059	0.06686
0.16068	4.425		0.15943	-0.69416		0.12914	0.76042		0.1596	0.06515
0.15969	4.4		0.15843	-0.68416		0.12815	0.75171		0.1586	0.064
0.1587	4.375		0.15742	-0.66666		0.12715	0.74242		0.1576	0.06315
0.1577	4.36		0.15642	-0.65833		0.12616	0.73414		0.1566	0.06229
0.15669	4.385		0.15541	-0.64333		0.12516	0.72571		0.1556	0.06143
0.1557	4.357		0.1544	-0.62833		0.12417	0.717		0.15461	0.06057
0.15472	4.311		0.1534	-0.6175		0.12317	0.70814		0.15361	0.05972
0.15373	4.289		0.15239	-0.6025		0.12218	0.69885		0.15261	0.05886
0.15275	4.237		0.15139	-0.58916		0.12119	0.68971		0.15161	0.058
0.15176	4.188		0.15038	-0.57916		0.12019	0.68085		0.15061	0.05715
0.15077	4.169		0.14937	-0.56166		0.1192	0.67214		0.14962	0.05629
0.1498	4.096		0.14837	-0.54833		0.1182	0.66328		0.14862	0.05629
0.14881	4.046		0.14736	-0.53333		0.11721	0.65457		0.14762	0.05543
0.14782	4.028		0.14636	-0.5175		0.11622	0.64571		0.14662	0.05457
0.14684	3.982		0.14535	-0.5075		0.11522	0.63742		0.14562	0.05372
0.14585	3.945		0.14434	-0.48916		0.11423	0.62814		0.14462	0.05372
0.14486	3.917		0.14334	-0.47666		0.11323	0.61885		0.14362	0.05257
0.14387	3.88		0.14233	-0.46416		0.11224	0.61014		0.14263	0.05086
0.14289	3.843		0.14132	-0.44583		0.11124	0.60085		0.14163	0.05
0.1419	3.794		0.14032	-0.43833		0.11025	0.59214		0.14063	0.04915
0.14091	3.763		0.13931	-0.4225		0.10926	0.58285		0.13963	0.04829
0.13993	3.717		0.13831	-0.405		0.10826	0.57371		0.13863	0.04743
0.13895	3.668		0.1373	-0.3975		0.10727	0.56485		0.13764	0.04657
0.13795	3.674		0.1363	-0.38166		0.10627	0.55614		0.13664	0.04486
0.13696	3.628		0.13529	-0.36666		0.10528	0.54642		0.13564	0.044
0.13598	3.573		0.13428	-0.35333		0.10429	0.53757		0.13464	0.04315
0.13499	3.545		0.13328	-0.33833		0.10329	0.52842		0.13365	0.04229
0.13402	3.471		0.13227	-0.33083		0.1023	0.51914		0.13265	0.04029
0.13304	3.407		0.13127	-0.315		0.1013	0.50942		0.13165	0.03943
0.13206	3.354		0.13026	-0.3025		0.10031	0.50071		0.13065	0.03857
0.13109	3.28		0.12926	-0.2925		0.09932	0.49142		0.12966	0.03772
0.13011	3.213		0.12825	-0.27666		0.09832	0.48185		0.12866	0.036
0.12913	3.151		0.12724	-0.26666		0.09733	0.47257		0.12766	0.03515
0.12816	3.08		0.12624	-0.25583		0.09633	0.46285		0.12666	0.03429
0.12718	3.016		0.12523	-0.24083		0.09534	0.45371		0.12566	0.03343
0.12621	2.945		0.12423	-0.23333		0.09435	0.444		0.12467	0.03172
0.12523	2.89		0.12322	-0.22		0.09335	0.43471		0.12367	0.03086
0.12426	2.791		0.12222	-0.205		0.09236	0.42557		0.12267	0.03
0.12329	2.699		0.12121	-0.1975		0.09136	0.41585		0.12168	0.028
0.12232	2.638		0.12021	-0.18416		0.09037	0.40657		0.12068	0.02715
0.12135	2.551		0.1192	-0.17416		0.08938	0.397		0.11968	0.02629
0.12038	2.468		0.1182	-0.16666		0.08838	0.38771		0.11868	0.02457
0.11939	2.419		0.11719	-0.15083		0.08739	0.37757		0.11769	0.02372
0.11842	2.336		0.11619	-0.14583		0.08639	0.36842		0.11669	0.022
0.11745	2.265		0.11519	-0.13583		0.0854	0.35871		0.11569	0.02115
0.11647	2.216		0.11418	-0.12583		0.08441	0.349		0.11469	0.02029
0.11549	2.136		0.11318	-0.12		0.08341	0.33942		0.1137	0.01857
0.11452	2.075		0.11217	-0.105		0.08242	0.33014		0.1127	0.01743
0.11353	2.022		0.11117	-0.1		0.08143	0.32042		0.1117	0.01572
0.11255	1.967		0.11017	-0.09		0.08043	0.31128		0.11071	0.014
0.11157	1.92		0.10916	-0.07416		0.07944	0.30114		0.10971	0.01315
0.11058	1.88		0.10816	-0.07416		0.07844	0.291		0.10871	0.01143
0.1096	1.85		0.10715	-0.06416		0.07745	0.28185		0.10771	0.01057
0.10861	1.81		0.10615	-0.05333		0.07646	0.27171		0.10672	0.00886
0.10762	1.77		0.10515	-0.05083		0.07546	0.26242		0.10572	0.00715
0.10663	1.75		0.10415	-0.04333		0.07447	0.25285		0.10472	0.006
0.10565	1.71		0.10314	-0.03833		0.07348	0.24271		0.10373	0.00429
0.10466	1.67		0.10214	-0.03333		0.07248	0.23257		0.10273	0.00257
0.10366	1.67		0.10114	-0.02833		0.07149	0.22285		0.10173	0.00172
0.10268	1.62		0.10014	-0.02583		0.0705	0.21328		0.10074	2.85714e-06
0.10168	1.6		0.09914	-0.02		0.0695	0.20314		0.09974	-0.00171
0.10069	1.59		0.09813	-0.015		0.06851	0.193		0.09874	-0.00343
0.0997	1.56		0.09713	-0.015		0.06751	0.18328		0.09775	-0.00543
0.09871	1.54		0.09613	-0.005		0.06652	0.17285		0.09675	-0.00714
0.09771	1.52		0.09513	-0.005		0.06553	0.16228		0.09575	-0.008
0.09672	1.5		0.09413	-0.005		0.06454	0.15171		0.09476	-0.00971
0.09572	1.49		0.09313	0.0025		0.06354	0.14114		0.09376	-0.01143
0.09473	1.47		0.09213	0.0025		0.06255	0.131		0.09277	-0.014
0.09373	1.46		0.09112	0.005		0.06156	0.12042		0.09177	-0.01485
0.09275	1.43		0.09012	0.0075		0.06056	0.10957		0.09077	-0.01685
0.09176	1.39		0.08912	0.005		0.05957	0.09985		0.08977	-0.01857
0.09076	1.39		0.08812	0.01334		0.05858	0.08885		0.08878	-0.02028
0.08977	1.35		0.08712	0.01334		0.05758	0.07785		0.08778	-0.022
0.08878	1.34		0.08612	0.01334		0.05659	0.06728		0.08679	-0.02371
0.08778	1.33		0.08512	0.01584		0.0556	0.05628		0.08579	-0.02543
0.0868	1.28		0.08412	0.01334		0.0546	0.04571		0.0848	-0.02828
0.08581	1.25		0.08312	0.01584		0.05361	0.03428		0.0838	-0.03
0.08482	1.23		0.08212	0.01834		0.05262	0.02285		0.0828	-0.03171
0.08383	1.18		0.08112	0.01584		0.05163	0.01185		0.08181	-0.03343
0.08285	1.14		0.08012	0.01834		0.05063	-4.28571e-06		0.08081	-0.03514
0.08186	1.12		0.07912	0.01834		0.04964	-0.01143		0.07981	-0.03685
0.08087	1.09		0.07812	0.01584		0.04865	-0.02329		0.07882	-0.03943
0.07987	1.07		0.07712	0.01834		0.04766	-0.03558		0.07782	-0.04143
0.07889	1.03		0.07612	0.01334		0.04666	-0.04743		0.07683	-0.04314
0.07789	1.02		0.07512	0.01334		0.04567	-0.05972		0.07583	-0.04485
0.0769	0.99		0.07412	0.01334		0.04468	-0.07243		0.07484	-0.04743
0.07591	0.97		0.07312	0.0075		0.04369	-0.08515		0.07384	-0.04914
0.07491	0.98		0.07212	0.0075		0.0427	-0.098		0.07284	-0.05085
0.07392	0.94		0.07112	0.005		0.04171	-0.11115		0.07185	-0.05371
0.07293	0.91		0.07013	3.33333e-06		0.04071	-0.12472		0.07085	-0.05543
0.07193	0.92		0.06913	-0.005		0.03972	-0.13843		0.06986	-0.05714
0.07094	0.87		0.06813	-0.01		0.03873	-0.15243		0.06886	-0.05971
0.06996	0.84		0.06713	-0.0125		0.03774	-0.167		0.06787	-0.06143
0.06897	0.81		0.06613	-0.0175		0.03675	-0.181		0.06687	-0.06428
0.06798	0.76		0.06514	-0.02833		0.03576	-0.196		0.06588	-0.066
0.067	0.72		0.06414	-0.02833		0.03477	-0.21143		0.06488	-0.06857
0.06601	0.68		0.06314	-0.03833		0.03378	-0.22672		0.06388	-0.07028
0.06503	0.63		0.06215	-0.04833		0.03279	-0.24215		0.06289	-0.07285
0.06404	0.59		0.06115	-0.05333		0.0318	-0.25886		0.06189	-0.07485
0.06306	0.55		0.06016	-0.06916		0.03081	-0.27515		0.0609	-0.07743
0.06207	0.53		0.05916	-0.07666		0.02982	-0.29229		0.0599	-0.07914
0.06108	0.48		0.05816	-0.08416		0.02883	-0.30943		0.05891	-0.08171
0.0601	0.43		0.05717	-0.1025		0.02785	-0.32743		0.05791	-0.08428
0.05911	0.41		0.05617	-0.11		0.02686	-0.34586		0.05692	-0.08628
0.05813	0.36		0.05518	-0.12		0.02587	-0.36472		0.05592	-0.08885
0.05714	0.31		0.05419	-0.13833		0.02488	-0.38458		0.05493	-0.09057
0.05615	0.29		0.05319	-0.14833		0.0239	-0.40472		0.05393	-0.09314
0.05518	0.22		0.0522	-0.16666		0.02291	-0.42573		0.05294	-0.09571
0.05419	0.17		0.0512	-0.17666		0.02192	-0.447		0.05194	-0.09857
0.0532	0.14		0.05021	-0.1925		0.02094	-0.46906		0.05095	-0.10114
0.05223	0.08		0.04922	-0.2125		0.01995	-0.49148		0.04996	-0.10371
0.05124	0.04		0.04823	-0.23083		0.01897	-0.51518		0.04896	-0.10543
0.05025	0		0.04724	-0.25083		0.01798	-0.53926		0.04797	-0.10914
0.04927	-0.05		0.04625	-0.27666		0.017	-0.56436		0.04697	-0.11085
0.0483	-0.12		0.04526	-0.3		0.01602	-0.59038		0.04598	-0.11343
0.04732	-0.18		0.04427	-0.32583		0.01503	-0.61706		0.04498	-0.11685
0.04633	-0.22		0.04328	-0.35083		0.01405	-0.6447		0.04399	-0.11943
0.04535	-0.28		0.04229	-0.37666		0.01307	-0.67323		0.043	-0.12228
0.04438	-0.35		0.04131	-0.41		0.01209	-0.70308		0.042	-0.12485
0.04339	-0.38		0.04032	-0.43833		0.01111	-0.73372		0.04101	-0.12743
0.04241	-0.45		0.03934	-0.47166		0.01013	-0.76515		0.04001	-0.13085
0.04144	-0.52		0.03835	-0.5025		0.00915	-0.79815		0.03902	-0.13371
0.04045	-0.56		0.03736	-0.53333		0.00817	-0.83243		0.03802	-0.13628
0.03948	-0.64		0.03638	-0.57166		0.0072	-0.86715		0.03703	-0.13885
0.03851	-0.71		0.0354	-0.61		0.00622	-0.90372		0.03604	-0.14228
0.03752	-0.76		0.03441	-0.65083		0.00524	-0.94143		0.03504	-0.14514
0.03655	-0.84		0.03344	-0.6975		0.00427	-0.98043		0.03405	-0.14857
0.03559	-0.93		0.03245	-0.74083		0.0033	-1.02143		0.03306	-0.15114
0.03461	-1		0.03148	-0.79416		0.00232	-1.06315		0.03206	-0.15457
0.03364	-1.07		0.0305	-0.84833		0.00135	-1.10672		0.03107	-0.15828
0.03267	-1.16		0.02952	-0.9		0.00038003	-1.15158		0.03008	-0.16171
0.0317	-1.26		0.02855	-0.96333		-0.000589782	-1.19815		0.02909	-0.16514
0.03073	-1.34		0.02758	-1.025		-0.00156	-1.246		0.02809	-0.16885
0.02977	-1.45		0.02661	-1.09166		-0.00253	-1.29572		0.0271	-0.17228
0.02881	-1.56		0.02564	-1.16333		-0.00349	-1.34715		0.02611	-0.17571
0.02783	-1.63		0.02467	-1.23583		-0.00446	-1.40029		0.02512	-0.17943
0.02688	-1.75		0.02371	-1.315		-0.00542	-1.45443		0.02413	-0.18371
0.02592	-1.86		0.02275	-1.39916		-0.00638	-1.519		0.02313	-0.18714
0.02495	-1.95		0.02178	-1.48416		-0.00733	-1.599		0.02214	-0.19171
0.02401	-2.11		0.02083	-1.58416		-0.00827	-1.68472		0.02115	-0.196
0.02306	-2.27		0.01987	-1.68166		-0.00922	-1.77429		0.02016	-0.19943
0.02211	-2.4		0.01892	-1.78416		-0.01016	-1.86615		0.01917	-0.204
0.02117	-2.56		0.01797	-1.90166		-0.0111	-1.96029		0.01818	-0.20828
0.02022	-2.71		0.01702	-2.02		-0.01193	-2.21243		0.01719	-0.21257
0.01927	-2.86		0.01608	-2.15083		-0.01285	-2.33958		0.0162	-0.218
0.01833	-3.01		0.01514	-2.28916		-0.01378	-2.441		0.01521	-0.22228
0.01739	-3.18		0.0142	-2.4325		-0.01472	-2.541		0.01422	-0.22685
0.01645	-3.37		0.01327	-2.59416		-0.01565	-2.641		0.01323	-0.232
0.01552	-3.55		0.01235	-2.75583		-0.01659	-2.741		0.01224	-0.23743
0.01461	-3.82		0.01142	-2.9225		-0.01752	-2.84386		0.01125	-0.24257
0.01372	-4.12		0.0105	-3.10166		-0.01845	-2.94958		0.01026	-0.248
0.01281	-4.38		0.00958	-3.27833		-0.01938	-3.05815		0.00927	-0.25314
0.01192	-4.67		0.00866	-3.47583		-0.02031	-3.171		0.00828	-0.25828
0.01102	-4.95		0.00775	-3.67333		-0.02123	-3.28958		0.0073	-0.26457
0.01011	-5.21		0.00684	-3.87333		-0.02216	-3.40958		0.00631	-0.26971
0.00922	-5.53		0.00594	-4.09833		-0.02307	-3.53958		0.00532	-0.276
0.00833	-5.83		0.00504	-4.32666		-0.02399	-3.66529		0.00433	-0.282
0.00743	-6.11		0.00415	-4.5675		-0.0249	-3.79958		0.00335	-0.28828
0.00654	-6.42		0.00326	-4.82916		-0.02581	-3.93672		0.00236	-0.29543
0.00565	-6.73		0.00238	-5.08583		-0.02673	-4.06958		0.00138	-0.30143
0.00477	-7.06		0.0015	-5.3725		-0.02763	-4.21529		0.000390973	-0.30857
0.0039	-7.42		0.000637354	-5.6725		-0.02854	-4.35672		-0.000594459	-0.31543
0.00303	-7.8		-0.000226153	-5.98083		-0.02946	-4.481		-0.00158	-0.32257
0.00218	-8.22		-0.00107	-6.3225		-0.03037	-4.62243		-0.00256	-0.32971
0.00133	-8.64		-0.00192	-6.66416		-0.03128	-4.75958		-0.00355	-0.33657
0.00050092	-9.12		-0.00276	-7.03083		-0.0322	-4.88815		-0.00453	-0.34457
-0.00033176	-9.59		-0.00359	-7.41416		-0.03311	-5.021		-0.00552	-0.35171
-0.00119	-10		-0.00442	-7.80583		-0.03401	-5.171		-0.0065	-0.35943
-0.00202	-10.47		-0.00523	-8.2225		-0.03493	-5.30243		-0.00748	-0.36743
-0.00284	-10.98		-0.00605	-8.6475		-0.03584	-5.44243		-0.00847	-0.37628
-0.00365	-11.5		-0.00685	-9.0975		-0.03675	-5.58386		-0.00945	-0.384
-0.00442	-12.14		-0.00764	-9.5725		-0.03766	-5.71529		-0.01043	-0.39285
-0.00519	-12.8		-0.00843	-10.0392		-0.03856	-5.86958		-0.01141	-0.40171
-0.00596	-13.44		-0.00921	-10.5392		-0.03949	-5.97958		-0.01239	-0.41057
-0.00673	-14.1		-0.00998	-11.0558		-0.04041	-6.10672		-0.01337	-0.41914
-0.00749	-14.76		-0.01075	-11.5642		-0.04131	-6.25243		-0.01435	-0.42885
-0.00823	-15.49		-0.01151	-12.1058		-0.04221	-6.40958		-0.01533	-0.43771
-0.00896	-16.25		-0.01227	-12.6642		-0.0431	-6.57672		-0.01631	-0.44828
-0.00968	-17.04		-0.01302	-13.2308		-0.04403	-6.68672		-0.01729	-0.45714
-0.0104	-17.82		-0.01375	-13.8308		-0.04495	-6.81958		-0.01827	-0.46857
-0.01127	-18.18		-0.01448	-14.4392		-0.04586	-6.95958		-0.01925	-0.478
-0.01199	-18.98		-0.01521	-15.0642		-0.04676	-7.09958		-0.02022	-0.48943
-0.01269	-19.81		-0.01592	-15.7142		-0.04766	-7.25386		-0.0212	-0.5
-0.0134	-20.64		-0.01663	-16.3725		-0.04859	-7.37243		-0.02218	-0.51143
-0.01407	-21.56		-0.01732	-17.0725		-0.04951	-7.49529		-0.02315	-0.52285
-0.01473	-22.51		-0.018	-17.7808		-0.05042	-7.63243		-0.02413	-0.53428
-0.01539	-23.47		-0.01867	-18.5308		-0.05133	-7.77243		-0.0251	-0.54657
-0.01601	-24.54		-0.01934	-19.2725		-0.05224	-7.90958		-0.02608	-0.55885
-0.0166	-25.68		-0.02	-20.0392		-0.05314	-8.06243		-0.02705	-0.57143
-0.01718	-26.88		-0.02066	-20.8058		-0.05408	-8.151		-0.02802	-0.58457
-0.01769	-28.24		-0.02131	-21.6058		-0.055	-8.27815		-0.02899	-0.59771
-0.01819	-29.65		-0.02194	-22.4308		-0.05587	-8.47529		-0.02997	-0.61085
-0.01868	-31.07		-0.02261	-23.1808		-0.05678	-8.621		-0.03094	-0.624
-0.01917	-32.51		-0.02325	-23.9975		-0.0577	-8.74815		-0.03191	-0.638
-0.01963	-34.02		-0.02385	-24.8975		-0.05862	-8.871		-0.03288	-0.65114
-0.02008	-35.59		-0.02444	-25.8225		-0.05954	-8.98958		-0.03385	-0.66628
-0.02052	-37.16		-0.02501	-26.7892		-0.06045	-9.131		-0.03482	-0.68028
-0.02094	-38.79		-0.02558	-27.7642		-0.06136	-9.26243		-0.03579	-0.69428
-0.02135	-40.45		-0.02615	-28.7392		-0.06225	-9.43386		-0.03676	-0.70914
-0.02177	-42.08		-0.02673	-29.6892		-0.06317	-9.55243		-0.03773	-0.72428
-0.02214	-43.83		-0.02731	-30.6392		-0.06411	-9.65815		-0.03869	-0.74
-0.02249	-45.65		-0.02789	-31.5892		-0.06504	-9.75529		-0.03966	-0.75571
-0.02286	-47.43		-0.02844	-32.6142		-0.06595	-9.90386		-0.04063	-0.77171
-0.02317	-49.37		-0.02897	-33.6642		-0.06685	-10.0496		-0.04159	-0.78743
-0.02346	-51.37		-0.02951	-34.7142		-0.06779	-10.1467		-0.04256	-0.80428
-0.02372	-53.43		-0.03005	-35.7392		-0.06872	-10.261		-0.04352	-0.82
-0.024	-55.46		-0.03055	-36.8642		-0.06962	-10.401		-0.04449	-0.83657
-0.02431	-57.4		-0.03108	-37.9475		-0.07054	-10.5367		-0.04545	-0.85428
-0.0246	-59.4		-0.03159	-39.0475		-0.07144	-10.691		-0.04641	-0.872
-0.02486	-61.49		-0.03212	-40.0975		-0.07232	-10.8667		-0.04737	-0.88943
-0.0251	-63.61		-0.03264	-41.1975		-0.07326	-10.9639		-0.04834	-0.90714
-0.0253	-65.86		-0.03313	-42.3308		-0.07418	-11.091		-0.0493	-0.92543
-0.02547	-68.19		-0.03364	-43.4558		-0.07509	-11.2181		-0.05026	-0.944
-0.02568	-70.41		-0.03416	-44.5308		-0.07599	-11.3853		-0.05122	-0.96143
-0.02587	-72.68		-0.03467	-45.6308		-0.07686	-11.5753		-0.05218	-0.98
-0.02607	-74.93		-0.03515	-46.8142		-0.07777	-11.7239		-0.05314	-0.99943
-0.02624	-77.27		-0.03566	-47.9142		-0.07868	-11.8553		-0.0541	-1.01857
-0.02646	-79.45		-0.03615	-49.0725		-0.07961	-11.9653		-0.05506	-1.03714
-0.02667	-81.67		-0.03664	-50.2225		-0.08056	-12.0496		-0.05602	-1.05657
-0.02683	-84.04		-0.03711	-51.4308		-0.0815	-12.141		-0.05698	-1.07485
-0.02701	-86.34		-0.03761	-52.5558		-0.08243	-12.2467		-0.05794	-1.09343
-0.02719	-88.65		-0.0381	-53.7058		-0.08324	-12.541		-0.0589	-1.11171
-0.02737	-90.95		-0.03862	-54.7808		-0.08406	-12.8181		-0.05986	-1.13028
-0.02751	-93.35		-0.03906	-56.0642		-0.08495	-12.981		-0.06082	-1.14857
-0.02773	-95.55		-0.0395	-57.3225		-0.08588	-13.091		-0.06179	-1.16628
-0.02795	-97.75		-0.04	-58.4475		-0.08681	-13.2053		-0.06275	-1.18571
-0.02806	-100.25		-0.04048	-59.6308		-0.08774	-13.3067		-0.06371	-1.204
-0.02824	-102.55		-0.04095	-60.8308		-0.08861	-13.5039		-0.06466	-1.22514
-0.02831	-105.15		-0.0414	-62.0642		-0.08953	-13.6367		-0.06563	-1.242
-0.02853	-107.35		-0.0419	-63.1892		-0.09047	-13.7324		-0.06659	-1.26028
-0.02867	-109.75		-0.04234	-64.4475		-0.09138	-13.8696		-0.06755	-1.278
-0.02889	-111.95		-0.04275	-65.7808		-0.09229	-13.9967		-0.06851	-1.29543
-0.02907	-114.25		-0.04324	-66.9392		-0.09323	-14.0982		-0.06947	-1.31657
-0.02929	-116.45		-0.04372	-68.1142		-0.09416	-14.2081		-0.07043	-1.33514
-0.02947	-118.75		-0.04422	-69.2392		-0.09507	-14.3396		-0.07139	-1.35257
-0.02965	-121.05		-0.04468	-70.4725		-0.09602	-14.4182		-0.07235	-1.37114
-0.02983	-123.35		-0.04514	-71.6808		-0.09693	-14.5553		-0.07331	-1.39028
-0.03005	-125.55		-0.04557	-72.9808		-0.0978	-14.7567		-0.07427	-1.40885
-0.03023	-127.85		-0.04595	-74.3725		-0.09872	-14.8796		-0.07523	-1.43
-0.03038	-130.25		-0.04638	-75.6725		-0.09968	-14.951		-0.07619	-1.44743
-0.03042	-132.95		-0.04677	-77.0392		-0.10059	-15.0796		-0.07715	-1.46514
-0.0306	-135.25		-0.04722	-78.2892		-0.10151	-15.2081		-0.07811	-1.48628
-0.03071	-137.75		-0.04775	-79.3392		-0.1024	-15.3796		-0.07906	-1.50628
-0.03089	-140.05		-0.04821	-80.5725		-0.10333	-15.4796		-0.08002	-1.52571
-0.03096	-142.65		-0.0487	-81.7058		-0.10424	-15.6224		-0.08099	-1.53971
-0.03111	-145.05		-0.04915	-82.9558		-0.10517	-15.7367		-0.08196	-1.55485
-0.03132	-147.25		-0.0496	-84.2058		-0.1061	-15.8367		-0.08292	-1.57314
-0.03154	-149.45		-0.05004	-85.4558		-0.107	-15.9939		-0.08387	-1.59857
-0.03165	-151.95		-0.05045	-86.7892		-0.1079	-16.151		-0.08483	-1.61457
-0.0318	-154.35		-0.05086	-88.1225		-0.10878	-16.3367		-0.0858	-1.632
-0.03201	-156.55		-0.05135	-89.2892		-0.10972	-16.4224		-0.08676	-1.64885
-0.03198	-159.45		-0.05179	-90.5392		-0.11068	-16.4939		-0.08773	-1.66543
-0.03209	-161.95		-0.05209	-92.1225		-0.11157	-16.651		-0.08868	-1.68571
-0.03234	-164.05		-0.05261	-93.2058		-0.11252	-16.7367		-0.08963	-1.70943
-0.03256	-166.25		-0.05306	-94.4558		-0.11347	-16.8082		-0.09059	-1.73143
-0.03271	-168.65		-0.05354	-95.6225		-0.11442	-16.8939		-0.09152	-1.76143
-0.03267	-171.55		-0.05399	-96.8725		-0.11531	-17.051		-0.09249	-1.778
-0.03286	-173.85		-0.05447	-98.0392		-0.11622	-17.1939		-0.09344	-1.80257
-0.03304	-176.15		-0.05492	-99.2892		-0.11718	-17.251		-0.09439	-1.82285
-0.03315	-178.65		-0.05533	-100.623		-0.11794	-17.6224		-0.09536	-1.83857
-0.03319	-181.35		-0.05585	-101.706		-0.11887	-17.7367		-0.09633	-1.85343
-0.0334	-183.55		-0.05597	-103.706		-0.11982	-17.8082		-0.09728	-1.87543
-0.03341	-186.35		-0.05619	-105.456		-0.12059	-18.1653		-0.09824	-1.89228
-0.03359	-188.65		-0.05671	-106.539		-0.12153	-18.2653		-0.09919	-1.91685
-0.03373	-191.05		-0.05719	-107.706		-0.12247	-18.351		-0.10016	-1.93
-0.03391	-193.35		-0.05771	-108.789		-0.12342	-18.4367		-0.10113	-1.94485
-0.03413	-195.55		-0.05816	-110.039		-0.12434	-18.551		-0.10209	-1.96514
-0.03431	-197.85		-0.05865	-111.206		-0.12527	-18.6653		-0.10304	-1.98971
-0.03439	-200.45		-0.05909	-112.456		-0.12598	-19.1081		-0.10401	-2.002
-0.03453	-202.85		-0.05958	-113.623		-0.12687	-19.2796		-0.10495	-2.03114
-0.03468	-205.25		-0.06006	-114.789		-0.12781	-19.3653		-0.10591	-2.05171
-0.03489	-207.45		-0.06051	-116.039		-0.12875	-19.4653		-0.10689	-2.06028
-0.03507	-209.75		-0.06099	-117.206		-0.12964	-19.6367		-0.10784	-2.08314
-0.03518	-212.25		-0.06144	-118.456		-0.13059	-19.7081		-0.1088	-2.10028
-0.03529	-214.75		-0.06173	-120.039		-0.13157	-19.7367		-0.10974	-2.12885
-0.03548	-217.05		-0.06222	-121.206		-0.13247	-19.8939		-0.1107	-2.14885
-0.03576	-219.05		-0.06259	-122.623		-0.13335	-20.0796		-0.11166	-2.16885
-0.03587	-221.55		-0.06315	-123.623		-0.13431	-20.1367		-0.1126	-2.19743
-0.03602	-223.95		-0.06367	-124.706		-0.13519	-20.3224		-0.11356	-2.21457
-0.03617	-226.35		-0.06426	-125.623		-0.13616	-20.3796		-0.11453	-2.22885
-0.03617	-229.15		-0.06478	-126.706		-0.13709	-20.4796		-0.11547	-2.25457
-0.03635	-231.45		-0.06538	-127.623		-0.13799	-20.6367		-0.11643	-2.27457
-0.0366	-233.55		-0.06582	-128.873		-0.13898	-20.651		-0.1174	-2.28885
-0.0365	-236.65		-0.06623	-130.206		-0.13992	-20.751		-0.11835	-2.31171
-0.03672	-238.85		-0.06668	-131.456		-0.14087	-20.8224		-0.11932	-2.326
-0.0369	-241.15		-0.06713	-132.706		-0.14181	-20.9081		-0.12029	-2.34028
-0.03704	-243.55		-0.06746	-134.206		-0.14276	-20.9939		-0.12125	-2.36028
-0.03722	-245.85		-0.06787	-135.539		-0.14352	-21.3653		-0.12216	-2.40314
-0.03726	-248.55		-0.06836	-136.706		-0.14444	-21.4796		-0.12314	-2.41171
-0.03744	-250.85		-0.0688	-137.956		-0.14532	-21.6653		-0.12411	-2.426
-0.03752	-253.45		-0.06929	-139.123		-0.14629	-21.7224		-0.12507	-2.446
-0.03766	-255.85		-0.06966	-140.539		-0.1473	-21.7081		-0.12603	-2.466
-0.03788	-258.05		-0.07018	-141.623		-0.14833	-21.651		-0.12694	-2.506
-0.03788	-260.85		-0.07007	-144.123		-0.14904	-22.1081		-0.12793	-2.50885
-0.03803	-263.25		-0.07052	-145.373		-0.1499	-22.3224		-0.1289	-2.52314
-0.03814	-265.75		-0.07111	-146.289		-0.15086	-22.3796		-0.12984	-2.55171
-0.03807	-268.75		-0.07145	-147.789		-0.15176	-22.5367		-0.1308	-2.57171
-0.03832	-270.85		-0.07193	-148.956		-0.15062	-25.8367		-0.13179	-2.57743
-0.03854	-273.05		-0.07253	-149.873		-0.15135	-26.251		-0.13276	-2.58885
-0.03872	-275.35		-0.07301	-151.039		-0.15241	-26.1653		-0.13372	-2.60885
-0.03887	-277.75		-0.0735	-152.206		-0.15337	-26.2224		-0.13466	-2.64028
-0.03891	-280.45		-0.07398	-153.373		-0.15439	-26.1939		-0.13561	-2.66028
-0.03905	-282.85		-0.07439	-154.706		-0.15534	-26.2653		-0.13658	-2.67743
-0.03923	-285.15		-0.07495	-155.706		-0.15626	-26.3939		-0.13753	-2.69743
-0.03945	-287.35		-0.07543	-156.873		-0.1572	-26.4796		-0.13849	-2.72028
-0.03963	-289.65		-0.07591	-158.039		-0.15804	-26.7367		-0.13945	-2.73743
-0.0401	-291.15		-0.07606	-159.956		-0.15898	-26.8224		-0.1404	-2.76028
-0.03825	-299.15		-0.07647	-161.289		-0.16001	-26.7796		-0.14137	-2.77457
-0.03836	-301.65		-0.07681	-162.789		-0.16096	-26.851		-0.14232	-2.79743
-0.03861	-303.75		-0.07718	-164.206		-0.16191	-26.9367		-0.14327	-2.82314
-0.03893	-305.65		-0.0777	-165.289		-0.16281	-27.0796		-0.14425	-2.83171
-0.03908	-308.05		-0.07811	-166.623		-0.16358	-27.4367		-0.1452	-2.85457
-0.0393	-310.25		-0.07863	-167.706		-0.1645	-27.5653		-0.14613	-2.88885
-0.03966	-312.05		-0.07919	-168.706		-0.16544	-27.651		-0.1471	-2.90028
-0.03977	-314.55		-0.07912	-171.123		-0.16642	-27.6796		-0.14807	-2.91743
-0.03998	-316.75		-0.07957	-172.373		-0.16745	-27.6367		-0.14902	-2.93743
-0.04024	-318.85		-0.07987	-173.956		-0.1684	-27.7224		-0.14998	-2.96028
-0.04045	-321.05		-0.08039	-175.039		-0.16937	-27.7653		-0.15093	-2.98314
-0.0406	-323.45		-0.08087	-176.206		-0.17036	-27.7796		-0.15189	-3.00028
-0.04071	-325.95		-0.08128	-177.539		-0.17131	-27.851		-0.15285	-3.02028
-0.04096	-328.05		-0.08195	-178.289		-0.17226	-27.9367		-0.15381	-3.04028
-0.04075	-331.45		-0.0824	-179.539		-0.17323	-27.9796		-0.15476	-3.06028
-0.04075	-334.25		-0.08288	-180.706		-0.17403	-28.2939		-0.15571	-3.086
-0.04111	-336.05		-0.0831	-182.456		-0.17496	-28.3939		-0.15664	-3.11743
-0.04133	-338.25		-0.08351	-183.789		-0.17579	-28.6653		-0.1576	-3.13743
-0.04158	-340.35		-0.08403	-184.873		-0.17628	-29.451		-0.15851	-3.18028
-0.0418	-342.55		-0.08441	-186.289		-0.17724	-29.5082		-0.1595	-3.186
-0.0418	-345.35		-0.08496	-187.289		-0.17826	-29.4796		-0.16048	-3.19171
-0.04205	-347.45		-0.08537	-188.623		-0.17896	-29.9367		-0.16144	-3.21171
-0.04227	-349.65		-0.08593	-189.623		-0.17992	-29.9939		-0.16241	-3.226
-0.04242	-352.05		-0.08605	-191.623		-0.18097	-29.9224		-0.16337	-3.246
-0.04253	-354.55		-0.08664	-192.539		-0.18094	-31.5082		-0.1643	-3.28028
-0.042	-358.85		-0.08701	-193.956		-0.18151	-32.1796		-0.16529	-3.28314
-0.04235	-360.65		-0.08761	-194.873		-0.18237	-32.3939		-0.16622	-3.31743
-0.04236	-363.45		-0.08805	-196.123		-0.18336	-32.4081		-0.16716	-3.346
-0.04236	-366.25		-0.08869	-196.956		-0.18444	-32.2796		-0.16813	-3.35743
-0.04261	-368.35		-0.08906	-198.373		-0.18544	-32.2796		-0.16908	-3.38314
-0.04283	-370.55		-0.08954	-199.539		-0.18644	-32.2796		-0.17001	-3.41457
-0.04308	-372.65		-0.09003	-200.706		-0.18741	-32.3367		-0.17095	-3.44314
-0.04319	-375.15		-0.09051	-201.873		-0.18847	-32.2367		-0.17193	-3.45171
-0.04355	-376.95		-0.09077	-203.539		-0.18888	-33.151		-0.17291	-3.46314
-0.04377	-379.15		-0.09133	-204.539		-0.1899	-33.1224		-0.17386	-3.48314
-0.04388	-381.65		-0.092	-205.289		-0.19084	-33.2082		-0.17477	-3.526
-0.04335	-385.95		-0.09237	-206.706		-0.19172	-33.3939		-0.17577	-3.52885
-0.04349	-388.35		-0.09271	-208.206		-0.19259	-33.5939		-0.17674	-3.54314
-0.04328	-391.75		-0.09319	-209.373		-0.19357	-33.6224		-0.17769	-3.566
-0.0435	-393.95		-0.09364	-210.623		-0.19461	-33.5653		-0.17868	-3.56885
-0.04365	-396.35		-0.09419	-211.623		-0.19566	-33.4796		-0.17964	-3.58885
-0.04408	-397.95		-0.09471	-212.706		-0.19667	-33.4653		-0.18057	-3.62314
-0.04422	-400.35		-0.0952	-213.873		-0.19753	-33.6939		-0.18156	-3.626
-0.04422	-403.15		-0.09568	-215.039		-0.19857	-33.6224		-0.18252	-3.64314
-0.04437	-405.55		-0.09306	-223.206		-0.19932	-34.0082		-0.18342	-3.69171
-0.04459	-407.75		-0.09303	-225.539		-0.20029	-34.051		-0.18439	-3.70885
-0.04495	-409.55		-0.09366	-226.373		-0.20131	-34.0224		-0.18537	-3.71457
-0.04495	-412.35		-0.09418	-227.456		-0.20227	-34.0939		-0.18631	-3.74314
-0.04517	-414.55		-0.0947	-228.539		-0.20338	-33.9224		-0.18728	-3.75743
-0.04563	-416.05		-0.09541	-229.206		-0.2039	-34.6653		-0.18818	-3.806
-0.04574	-418.55		-0.09604	-230.039		-0.20483	-34.7653		-0.18911	-3.84028
-0.04599	-420.65		-0.09667	-230.873		-0.20588	-34.6939		-0.19008	-3.85457
-0.04546	-424.95		-0.09734	-231.623		-0.20679	-34.8224		-0.19104	-3.87171
-0.046	-426.25		-0.09771	-233.039		-0.20784	-34.751		-0.192	-3.89171
-0.04593	-429.25		-0.09764	-235.456		-0.20837	-35.4796		-0.19297	-3.90314
-0.04583	-432.35		-0.09772	-237.539		-0.20797	-37.6367		-0.19391	-3.93171
-0.04615	-434.25		-0.09839	-238.289		-0.20904	-37.5367		-0.19489	-3.94314
-0.04641	-436.35		-0.09891	-239.373		-0.21019	-37.2939		-0.19584	-3.96314
-0.0463	-439.45		-0.09924	-240.873		-0.21138	-37.0082		-0.19683	-3.97171
-0.04655	-441.55		-0.09995	-241.539		-0.21216	-37.351		-0.19781	-3.98028
-0.04634	-444.95		-0.10054	-242.456		-0.21322	-37.251		-0.19867	-4.04314
-0.04656	-447.15		-0.10103	-243.623		-0.21417	-37.3224		-0.19964	-4.05743
-0.04703	-448.65		-0.10144	-244.956		-0.21432	-38.6367		-0.20062	-4.06885
-0.04735	-450.55		-0.10159	-246.873		-0.21539	-38.5367		-0.20155	-4.10028
-0.0475	-452.95		-0.10196	-248.289		-0.2165	-38.3653		-0.20255	-4.10314
-0.04771	-455.15		-0.10233	-249.706		-0.21759	-38.2224		-0.20348	-4.13457
-0.04786	-457.55		-0.1016	-253.623		-0.21867	-38.0939		-0.20443	-4.15743
-0.04797	-460.05		-0.10212	-254.706		-0.21971	-38.0367		-0.2054	-4.17457
-0.04822	-462.15		-0.10268	-255.706		-0.22081	-37.8796		-0.20638	-4.18028
-0.0478	-466.15		-0.10264	-258.039		-0.22192	-37.7082		-0.20731	-4.21457
-0.0478	-468.95		-0.10309	-259.289		-0.22237	-38.5653		-0.20823	-4.25171
-0.0478	-471.75		-0.10365	-260.289		-0.22334	-38.6082		-0.20917	-4.28028
-0.04816	-473.55		-0.10417	-261.373		-0.2243	-38.6653		-0.21011	-4.30885
-0.04827	-476.05		-0.10473	-262.373		-0.22555	-38.2796		-0.21107	-4.32885
-0.04863	-477.85		-0.10551	-262.873		-0.22651	-38.351		-0.21203	-4.346
-0.04885	-480.05		-0.10514	-265.956		-0.22771	-38.0367		-0.21296	-4.38028
-0.04874	-483.15		-0.10559	-267.206		-0.2288	-37.8939		-0.21392	-4.39743
-0.04626	-492.95		-0.10633	-267.789		-0.22963	-38.1653		-0.21488	-4.41743
-0.04683	-494.15		-0.10711	-268.289		-0.23031	-38.651		-0.21584	-4.43743
-0.04726	-495.75		-0.10722	-270.289		-0.23108	-39.0082		-0.21678	-4.466
-0.04751	-497.85		-0.10785	-271.123		-0.232	-39.1367		-0.21772	-4.49457
-0.04805	-499.15		-0.1083	-272.373		-0.23315	-38.9081		-0.21873	-4.48885
-0.04841	-500.95		-0.10838	-274.456		-0.2346	-38.2082		-0.21966	-4.52314
-0.04809	-504.65		-0.1086	-276.206		-0.23566	-38.1224		-0.22064	-4.53171
-0.04831	-506.85		-0.10916	-277.206		-0.2366	-38.2082		-0.22166	-4.52314
-0.04856	-508.95		-0.10968	-278.289		-0.23492	-42.3367		-0.22259	-4.55457
-0.04856	-511.75		-0.11002	-279.789		-0.23659	-41.3081		-0.22352	-4.586
-0.04882	-513.85		-0.11068	-280.539		-0.2375	-41.451		-0.22449	-4.60314
-0.04882	-516.65		-0.11109	-281.873		-0.23474	-47.251		-0.22543	-4.62885
-0.04871	-519.75		-0.11121	-283.873		-0.23617	-46.5796		-0.22635	-4.66885
-0.04897	-521.85		-0.11184	-284.706		-0.23754	-46.0082		-0.22728	-4.69743
-0.04897	-524.65		-0.11262	-285.206		-0.23857	-45.9653		-0.22827	-4.706
-0.04933	-526.45		-0.11318	-286.206		-0.23978	-45.651		-0.22924	-4.71743
-0.04955	-528.65		-0.11373	-287.206		-0.24101	-45.2939		-0.23019	-4.74314
-0.04955	-531.45		-0.11414	-288.539		-0.24217	-45.0367		-0.23112	-4.77457
-0.04959	-534.15		-0.11459	-289.789		-0.24331	-44.8224		-0.23215	-4.76314
-0.05013	-535.45		-0.11445	-292.373		-0.24417	-45.0367		-0.23307	-4.79743
-0.05038	-537.55		-0.11489	-293.623		-0.24472	-45.7367		-0.23399	-4.83457
-0.05049	-540.05		-0.11486	-295.956		-0.24606	-45.2082		-0.23491	-4.87171
-0.05095	-541.55		-0.11564	-296.456		-0.24717	-45.0367		-0.2359	-4.87743
-0.05142	-543.05		-0.1155	-299.039		-0.2482	-44.9939		-0.23689	-4.88314
-0.05174	-544.95		-0.11616	-299.789		-0.2488	-45.6082		-0.23779	-4.93171
-0.05111	-549.55		-0.11683	-300.539		-0.25001	-45.2939		-0.23873	-4.96028
-0.05157	-551.05		-0.11746	-301.373		-0.25086	-45.5224		-0.23973	-4.96028
-0.052	-552.65		-0.11813	-302.123		-0.25191	-45.4367		-0.24068	-4.98314
-0.05072	-559.05		-0.11869	-303.123		-0.25301	-45.2939		-0.24165	-4.99743
-0.05115	-560.65		-0.11865	-305.456		-0.25434	-44.7796		-0.24264	-5.00314
-0.05151	-562.45		-0.11943	-305.956		-0.25491	-45.4367		-0.24354	-5.046
-0.05152	-565.25		-0.11966	-307.706		-0.25535	-46.3081		-0.24456	-5.03743
-0.05209	-566.45		-0.11985	-309.539		-0.25575	-47.2367		-0.24542	-5.10314
-0.05263	-567.75		-0.1204	-310.539		-0.2569	-47.0082		-0.24636	-5.13171
-0.05245	-571.05		-0.12118	-311.039		-0.25792	-46.9653		-0.24736	-5.13171
-0.05299	-572.35		-0.12159	-312.373		-0.25906	-46.751		-0.24826	-5.18028
-0.05356	-573.55		-0.12226	-313.123		-0.26043	-46.1796		-0.24922	-5.20028
-0.05314	-577.55		-0.11725	-326.706		-0.26141	-46.2224		-0.25017	-5.22314
-0.05172	-584.35		-0.11755	-328.289		-0.26266	-45.8224		-0.25115	-5.23171
-0.05197	-586.45		-0.11844	-328.539		-0.26397	-45.351		-0.25211	-5.24885
-0.05133	-591.05		-0.11921	-329.039		-0.26266	-48.9081		-0.25308	-5.26314
-0.05134	-593.85		-0.11977	-330.039		-0.26332	-49.4367		-0.25401	-5.29743
-0.05191	-595.05		-0.12044	-330.789		-0.26469	-48.8653		-0.25505	-5.27743
-0.05202	-597.55		-0.12122	-331.289		-0.26529	-49.4796		-0.25594	-5.33171
-0.05227	-599.65		-0.12185	-332.123		-0.26635	-49.3939		-0.25682	-5.386
-0.0527	-601.25		-0.12208	-333.873		-0.26761	-48.9939		-0.25783	-5.38028
-0.05295	-603.35		-0.12248	-335.206		-0.26864	-48.951		-0.25875	-5.42028
-0.05328	-605.25		-0.12315	-335.956		-0.26961	-48.9939		-0.25971	-5.44028
-0.05353	-607.35		-0.12349	-337.456		-0.27115	-48.151		-0.26069	-5.446
-0.05364	-609.85		-0.1239	-338.789		-0.27107	-49.8224		-0.26165	-5.46885
-0.05375	-612.35		-0.12412	-340.539		-0.27158	-50.5796		-0.2626	-5.49171
-0.054	-614.45		-0.1249	-341.039		--	--		-0.26348	-5.546
-0.05358	-618.45		-0.12553	-341.873		--	--		-0.26448	-5.54885
-0.05415	-619.65		-0.12642	-342.123		--	--		-0.26548	-5.546
-0.05447	-621.55		-0.12742	-342.123		--	--		-0.26643	-5.57171
-0.05483	-623.35		-0.12798	-343.123		--	--		-0.26736	-5.60314
-0.05526	-624.95		-0.12832	-344.623		--	--		-0.26832	-5.62028
-0.05541	-627.35		-0.1285	-346.456		--	--		-0.26931	-5.62885
-0.0562	-627.95		-0.12895	-347.706		--	--		-0.27022	-5.67171
-0.05641	-630.15		-0.12958	-348.539		--	--		-0.27117	-5.69171
-0.05535	-635.95		-0.13003	-349.789		--	--		-0.27222	-5.67171
-0.05578	-637.55		-0.13092	-350.039		--	--		-0.27317	-5.69171
-0.05308	-647.95		-0.13137	-351.289		--	--		-0.27412	-5.71457
-0.05276	-651.65		-0.13177	-352.623		--	--		-0.27506	-5.74314
-0.05319	-653.25		-0.13211	-354.123		--	--		-0.27605	-5.75171
-0.05365	-654.75		-0.13241	-355.706		--	--		-0.27684	-5.84885
-0.05398	-656.65		-0.13319	-356.206		--	--		-0.27788	-5.82885
-0.05391	-659.65		-0.13091	-363.623		--	--		-0.27885	-5.84314
-0.0537	-663.05		-0.13246	-362.373		--	--		-0.27973	-5.90028
-0.05306	-667.65		-0.13324	-362.873		--	--		-0.28071	-5.91171
-0.05264	-671.65		-0.13379	-363.873		--	--		-0.28162	-5.95171
-0.05307	-673.25		-0.13424	-365.123		--	--		-0.28254	-5.99171
-0.05364	-674.45		-0.13487	-365.956		--	--		-0.28344	-6.03743
-0.05411	-675.95		-0.13554	-366.706		--	--		-0.28448	-6.01743
-0.05454	-677.55		-0.13588	-368.206		--	--		-0.28544	-6.03743
-0.05479	-679.65		-0.13688	-368.206		--	--		-0.28633	-6.08885
-0.0549	-682.15		-0.13718	-369.789		--	--		-0.28729	-6.10885
-0.05526	-683.95		-0.13729	-371.789		--	--		-0.28835	-6.07743
-0.05537	-686.45		-0.13803	-372.373		--	--		-0.28924	-6.12885
-0.05616	-687.05		-0.13815	-374.373		--	--		-0.2903	-6.10314
-0.05584	-690.75		-0.13881	-375.123		--	--		-0.29119	-6.15457
-0.05641	-691.95		-0.13834	-378.456		--	--		-0.29213	-6.18028
-0.05435	-700.55		-0.13853	-380.289		--	--		-0.29311	-6.19171
-0.05425	-703.65		-0.13805	-383.623		--	--		-0.29412	-6.186
-0.05482	-704.85		-0.13861	-384.623		--	--		-0.29503	-6.22885
-0.05525	-706.45		-0.13913	-385.706		--	--		-0.29595	-6.26885
-0.05582	-707.65		-0.14028	-385.373		--	--		-0.2969	-6.28885
-0.05625	-709.25		-0.14091	-386.206		--	--		-0.29788	-6.30028
-0.05672	-710.75		-0.14158	-386.956		--	--		-0.29889	-6.29457
-0.05672	-713.55		-0.14269	-386.706		--	--		-0.29978	-6.34885
-0.05719	-715.05		-0.1428	-388.706		--	--		-0.3007	-6.386
-0.05776	-716.25		-0.14321	-390.039		--	--		-0.30166	-6.40314
-0.0583	-717.55		-0.14296	-392.873		--	--		-0.30269	-6.39171
-0.05766	-722.15		-0.1427	-395.706		--	--		-0.30361	-6.426
-0.05802	-723.95		-0.14315	-396.956		--	--		-0.30454	-6.46028
-0.05881	-724.55		-0.14349	-398.456		--	--		-0.30552	-6.47171
-0.05934	-725.85		-0.1439	-399.789		--	--		-0.30642	-6.51457
-0.05917	-729.15		-0.1439	-402.039		--	--		-0.30739	-6.52885
-0.05874	-733.15		-0.1449	-402.039		--	--		-0.30843	-6.51171
-0.05875	-735.95		-0.14601	-401.789		--	--		-0.30932	-6.566
-0.05943	-736.85		-0.14642	-403.123		--	--		-0.31032	-6.566
-0.06007	-737.85		-0.14775	-402.373		--	--		-0.31127	-6.586
-0.06054	-739.35		-0.14617	-408.206		--	--		-0.31221	-6.61457
-0.0609	-741.15		-0.14274	-418.206		--	--		-0.31316	-6.63743
-0.06143	-742.45		-0.14341	-418.956		--	--		-0.31408	-6.67457
-0.06179	-744.25		-0.14426	-419.289		--	--		-0.315	-6.71457
-0.06059	-750.45		-0.14482	-420.289		--	--		-0.31588	-6.77171
-0.06127	-751.35		-0.1456	-420.789		--	--		-0.31676	-6.82885
-0.05931	-759.65		-0.14579	-422.623		--	--		-0.3177	-6.85457
-0.05967	-761.45		-0.14668	-422.873		--	--		-0.3187	-6.85743
-0.059	-766.15		-0.14723	-423.873		--	--		-0.31962	-6.89457
-0.05672	-775.35		-0.14801	-424.373		--	--		-0.32064	-6.886
-0.05519	-782.45		-0.14846	-425.623		--	--		-0.32153	-6.93457
-0.05598	-783.05		-0.14798	-428.956		--	--		-0.32248	-6.95743
-0.05588	-786.15		-0.14817	-430.789		--	--		-0.32356	-6.92028
-0.05634	-787.65		-0.14917	-430.789		--	--		-0.32444	-6.97743
-0.05681	-789.15		-0.14962	-432.039		--	--		-0.32547	-6.96314
-0.05759	-789.75		-0.14981	-433.873		--	--		-0.32643	-6.98028
-0.05813	-791.05		-0.1507	-434.123		--	--		-0.3273	-7.046
-0.05881	-791.95		-0.15159	-434.373		--	--		-0.32839	-7.00314
-0.05928	-793.45		-0.15203	-435.623		--	--		-0.32922	-7.08314
-0.0596	-795.35		-0.15233	-437.206		--	--		-0.3302	-7.08885
-0.05975	-797.75		-0.15278	-438.456		--	--		-0.33122	-7.08028
-0.0605	-798.45		-0.15252	-441.289		--	--		-0.33214	-7.11743
-0.05933	-804.55		-0.15249	-443.623		--	--		-0.33309	-7.14314
-0.05869	-809.15		-0.15338	-443.873		--	--		-0.33393	-7.21743
-0.05891	-811.35		-0.15257	-447.956		--	--		-0.33486	-7.24885
-0.05958	-812.25		-0.15368	-447.706		--	--		-0.3358	-7.27743
-0.05852	-818.05		-0.15387	-449.539		--	--		-0.33676	-7.30028
-0.05927	-818.75		-0.15502	-449.206		--	--		-0.33771	-7.32314
-0.05995	-819.65		-0.15532	-450.789		--	--		-0.33853	-7.406
-0.06052	-820.85		-0.15565	-452.289		--	--		-0.33957	-7.38885
-0.0611	-822.05		-0.15562	-454.623		--	--		-0.34056	-7.39171
-0.06163	-823.35		-0.15651	-454.873		--	--		-0.34152	-7.41171
-0.06199	-825.15		-0.15751	-454.873		--	--		-0.34242	-7.46028
-0.06221	-827.35		-0.15807	-455.873		--	--		-0.34341	-7.46314
-0.063	-827.95		-0.15837	-457.456		--	--		-0.34437	-7.48314
-0.06357	-829.15		-0.15859	-459.206		--	--		-0.34539	-7.47171
-0.06293	-833.75		-0.15959	-459.206		--	--		-0.34629	-7.52028
-0.06261	-837.45		-0.15967	-461.289		--	--		-0.34722	-7.55171
-0.0634	-838.05		-0.16056	-461.539		--	--		-0.34821	-7.55457
-0.06351	-840.55		-0.16123	-462.289		--	--		-0.34917	-7.57743
-0.06113	-850.05		-0.16186	-463.123		--	--		-0.35001	-7.64885
-0.06145	-851.95		-0.16253	-463.873		--	--		-0.35103	-7.64314
-0.06202	-853.15		-0.16308	-464.873		--	--		-0.35204	-7.63743
-0.06117	-858.35		-0.16431	-464.373		--	--		-0.35291	-7.70028
-0.06207	-858.65		-0.16531	-464.373		--	--		-0.35391	-7.69743
-0.06292	-859.05		-0.16121	-475.873		--	--		-0.35471	-7.79171
-0.06318	-861.15		-0.16096	-478.706		--	--		-0.35564	-7.826
-0.06396	-861.75		-0.16185	-478.956		--	--		-0.35666	-7.81743
-0.06464	-862.65		-0.16307	-478.456		--	--		-0.35764	-7.826
-0.06539	-863.35		-0.16315	-480.539		--	--		-0.35858	-7.85171
-0.06508	-867.05		-0.16404	-480.789		--	--		-0.35952	-7.88028
-0.06455	-871.35		-0.16515	-480.539		--	--		-0.36023	-8.02028
-0.0648	-873.45		-0.1656	-481.789		--	--		-0.36115	-8.05457
-0.06548	-874.35		-0.15877	-499.456		--	--		-0.36206	-8.10028
-0.06537	-877.45		-0.16044	-497.956		--	--		-0.36304	-8.10885
-0.06595	-878.65		-0.16177	-497.206		--	--		-0.36406	-8.10028
-0.06648	-879.95		-0.16211	-498.706		--	--		-0.36504	-8.10885
-0.06378	-890.35		-0.16333	-498.206		--	--		-0.36591	-8.16885
-0.06378	-893.15		-0.16422	-498.456		--	--		-0.36684	-8.20314
-0.06389	-895.65		-0.16511	-498.706		--	--		-0.36774	-8.24885
-0.06415	-897.75		-0.16496	-501.289		--	--		-0.36878	-8.23171
-0.06493	-898.35		-0.16471	-504.123		--	--		-0.36969	-8.27457
-0.06547	-899.65		-0.16582	-503.873		--	--		-0.37061	-8.30885
-0.06188	-912.55		-0.16604	-505.623		--	--		-0.37167	-8.28314
-0.05928	-922.65		-0.1676	-504.373		--	--		-0.37257	-8.32885
-0.06039	-922.35		-0.16827	-505.123		--	--		-0.37352	-8.35457
-0.0616	-921.75		-0.16916	-505.373		--	--		-0.37444	-8.38885
-0.06193	-923.65		-0.16698	-512.539		--	--		-0.37542	-8.39743
-0.06271	-924.25		-0.1682	-512.039		--	--		-0.37648	-8.37171
-0.06329	-925.45		-0.16839	-513.872		--	--		-0.37733	-8.44314
-0.06297	-929.15		-0.16895	-514.872		--	--		-0.37825	-8.47743
-0.06254	-933.15		-0.16995	-514.872		--	--		-0.37922	-8.49457
-0.06365	-932.85		-0.16992	-517.206		--	--		-0.38018	-8.51171
-0.06433	-933.75		-0.1707	-517.706		--	--		-0.38116	-8.52028
-0.06501	-934.65		-0.17022	-521.039		--	--		-0.38209	-8.55457
-0.06544	-936.25		-0.17111	-521.289		--	--		-0.38296	-8.61743
-0.06633	-936.55		-0.17244	-520.539		--	--		-0.3839	-8.64314
-0.06691	-937.75		-0.173	-521.539		--	--		-0.38482	-8.68028
-0.06769	-938.35		-0.17345	-522.789		--	--		-0.38577	-8.706
-0.06791	-940.55		-0.17422	-523.289		--	--		-0.38653	-8.82028
-0.06759	-944.25		-0.17386	-526.372		--	--		-0.38754	-8.81171
-0.06674	-949.45		-0.17486	-526.372		--	--		-0.38849	-8.83743
-0.06742	-950.35		-0.17494	-528.456		--	--		-0.38942	-8.87171
-0.06579	-957.75		-0.17402	-532.789		--	--		-0.39045	-8.85457
-0.06494	-962.95		-0.17524	-532.289		--	--		-0.39134	-8.90885
-0.06572	-963.55		-0.1751	-534.872		--	--		-0.39232	-8.91743
-0.06626	-964.85		-0.17621	-534.622		--	--		-0.39323	-8.96028
-0.06705	-965.45		-0.17699	-535.122		--	--		-0.39417	-8.986
-0.06773	-966.35		-0.17854	-533.872		--	--		-0.39517	-8.986
-0.06545	-975.55		-0.17685	-539.956		--	--		-0.39589	-9.11743
-0.06577	-977.45		-0.17681	-542.289		--	--		-0.39691	-9.10885
-0.06645	-978.35		-0.17803	-541.789		--	--		-0.39788	-9.126
-0.06678	-980.25		-0.1787	-542.539		--	--		-0.39893	-9.10028
-0.0665	-983.85		-0.1797	-542.539		--	--		-0.39972	-9.19743
-0.06725	-984.55		-0.18103	-541.789		--	--		-0.40076	-9.18028
-0.06814	-984.85		-0.18148	-543.039		--	--		-0.40167	-9.22314
-0.06871	-986.05		-0.18226	-543.539		--	--		-0.40259	-9.26028
-0.06961	-986.35		-0.18289	-544.372		--	--		-0.40354	-9.286
-0.06929	-990.05		-0.18389	-544.372		--	--		-0.40439	-9.35457
-0.0653	-1004.05		-0.18319	-548.206		--	--		-0.40531	-9.39171
-0.0663	-1004.05		-0.17659	-565.372		--	--		-0.40626	-9.41743
-0.0673	-1004.05		-0.17601	-568.956		--	--		-0.40717	-9.46028
-0.06724	-1007.05		-0.17553	-572.289		--	--		-0.40805	-9.51457
-0.06788	-1008.05		-0.17664	-572.039		--	--		-0.40903	-9.52314
-0.06852	-1009.05		-0.17687	-573.789		--	--		-0.41007	-9.506
-0.06952	-1009.05		-0.17728	-575.122		--	--		-0.41103	-9.52314
-0.06946	-1012.05		-0.17839	-574.872		--	--		-0.41201	-9.53171
-0.0701	-1013.05		-0.17998	-573.539		--	--		-0.41277	-9.646
-0.06896	-1019.05		-0.1805	-574.622		--	--		-0.41372	-9.67171
-0.06961	-1020.05		-0.18139	-574.872		--	--		-0.41453	-9.76028
-0.07096	-1019.05		-0.18217	-575.372		--	--		-0.41551	-9.76885
-0.06876	-1028.05		-0.18066	-581.039		--	--		-0.41642	-9.81171
-0.06478	-1042.05		-0.18144	-581.539		--	--		-0.41736	-9.84028
-0.06578	-1042.05		-0.18244	-581.539		--	--		-0.41834	-9.84885
-0.06322	-1052.05		-0.18366	-581.039		--	--		-0.41936	-9.84028
-0.06422	-1052.05		-0.18219	-586.622		--	--		-0.42025	-9.89171
-0.06486	-1053.05		-0.18374	-585.372		--	--		-0.42127	-9.88314
-0.06586	-1053.05		-0.18544	-583.789		--	--		-0.42208	-9.97171
-0.06686	-1053.05		-0.18688	-582.789		--	--		-0.42299	-10.0146
-0.06786	-1053.05		-0.18619	-586.622		--	--		-0.42397	-10.0231
-0.06886	-1053.05		-0.18671	-587.706		--	--		-0.42493	-10.0403
-0.06737	-1060.05		-0.18649	-590.456		--	--		-0.42586	-10.0774
-0.06837	-1060.05		-0.18782	-589.706		--	--		-0.42673	-10.1374
-0.06937	-1060.05		-0.18838	-590.706		--	--		-0.42759	-10.2003
-0.06966	-1062.05		-0.18824	-593.289		--	--		-0.42847	-10.2603
-0.07066	-1062.05		-0.18865	-594.622		--	--		-0.42939	-10.2974
-0.07094	-1064.05		-0.18942	-595.122		--	--		-0.43031	-10.3317
-0.07194	-1064.05		-0.1902	-595.622		--	--		-0.43135	-10.3146
-0.07259	-1065.05		-0.18995	-598.456		--	--		-0.43222	-10.3746
-0.07359	-1065.05		-0.19095	-598.456		--	--		-0.4333	-10.3403
-0.07316	-1069.05		-0.19254	-597.122		--	--		-0.43417	-10.4003
-0.0731	-1072.05		-0.19217	-600.206		--	--		-0.43507	-10.446
-0.07303	-1075.05		-0.19317	-600.206		--	--		-0.43609	-10.4374
-0.07189	-1081.05		-0.19303	-602.789		--	--		-0.43702	-10.4717
-0.07289	-1081.05		-0.19414	-602.539		--	--		-0.43807	-10.446
-0.07389	-1081.05		-0.19411	-604.872		--	--		-0.43894	-10.506
-0.07454	-1082.05		-0.19422	-606.872		--	--		-0.43988	-10.5346
-0.07055	-1096.05		-0.1926	-612.789		--	--		-0.4407	-10.6203
-0.07155	-1096.05		-0.19371	-612.539		--	--		-0.4415	-10.7174
-0.07184	-1098.05		-0.19527	-611.289		--	--		-0.44231	-10.806
-0.07213	-1100.05		-0.19616	-611.539		--	--		-0.44323	-10.8403
-0.0717	-1104.05		-0.19671	-612.539		--	--		-0.44408	-10.9117
-0.07306	-1103.05		-0.19827	-611.289		--	--		-0.44508	-10.9117
-0.07157	-1110.05		-0.19894	-612.039		--	--		-0.44603	-10.9374
-0.06402	-1134.05		-0.19949	-613.039		--	--		-0.44701	-10.946
-0.06574	-1132.05		-0.19957	-615.122		--	--		-0.44794	-10.9803
-0.06709	-1131.05		-0.19024	-638.456		--	--		-0.44896	-10.9717
-0.06702	-1134.05		-0.19139	-638.122		--	--		-0.44986	-11.0174
-0.06802	-1134.05		-0.19147	-640.206		--	--		-0.4508	-11.0431
-0.06902	-1134.05		-0.19324	-638.456		--	--		-0.45177	-11.0603
-0.07038	-1133.05		-0.19472	-637.372		--	--		-0.45277	-11.0603
-0.07138	-1133.05		-0.19572	-637.372		--	--		-0.45358	-11.1488
-0.07238	-1133.05		-0.19672	-637.372		--	--		-0.45451	-11.1831
-0.07302	-1134.05		-0.19772	-637.372		--	--		-0.45535	-11.2546
-0.07367	-1135.05		-0.19758	-639.956		--	--		-0.45628	-11.2889
-0.07396	-1137.05		-0.19552	-646.872		--	--		-0.45721	-11.3231
-0.07496	-1137.05		-0.19423	-652.039		--	--		-0.45823	-11.3146
-0.07524	-1139.05		-0.19593	-650.456		--	--		-0.45917	-11.3431
-0.07589	-1140.05		-0.19715	-649.956		--	--		-0.46008	-11.386
-0.07546	-1144.05		-0.19882	-648.456		--	--		-0.46089	-11.4746
-0.07611	-1145.05		-0.20007	-647.872		--	--		-0.46183	-11.5003
-0.0764	-1147.05		-0.19901	-652.539		--	--		-0.46274	-11.5431
-0.0749	-1154.05		-0.19945	-653.789		--	--		-0.46355	-11.6317
-0.06772	-1177.05		-0.20034	-654.039		--	--		-0.46464	-11.5889
-0.06765	-1180.05		-0.20145	-653.789		--	--		-0.46544	-11.686
-0.069	-1179.05		-0.20245	-653.789		--	--		-0.46644	-11.686
-0.07036	-1178.05		-0.20312	-654.539		--	--		-0.46729	-11.7546
-0.07172	-1177.05		-0.20228	-658.706		--	--		-0.46822	-11.7889
-0.07236	-1178.05		-0.2018	-662.039		--	--		-0.46916	-11.8174
-0.07336	-1178.05		-0.20011	-668.122		--	--		-0.47005	-11.8689
-0.074	-1179.05		-0.20133	-667.622		--	--		-0.47098	-11.9031
-0.07251	-1186.05		-0.20266	-666.872		--	--		-0.47175	-12.0089
-0.07422	-1184.05		-0.20355	-667.122		--	--		-0.47269	-12.0374
-0.07416	-1187.05		-0.2033	-669.956		--	--		-0.47349	-12.1317
-0.07124	-1198.05		-0.19987	-679.956		--	--		-0.47449	-12.1317
-0.07224	-1198.05		-0.2001	-681.706		--	--		-0.47545	-12.1517
-0.0736	-1197.05		-0.20154	-680.706		--	--		-0.47641	-12.1689
-0.07424	-1198.05		-0.20276	-680.206		--	--		-0.47732	-12.2117
-0.07488	-1199.05		-0.2042	-679.206		--	--		-0.47817	-12.2831
-0.07588	-1199.05		-0.20579	-677.872		--	--		-0.4791	-12.3174
-0.07582	-1202.05		-0.20668	-678.122		--	--		-0.47996	-12.3803
-0.07682	-1202.05		-0.20676	-680.206		--	--		-0.48094	-12.3888
-0.07853	-1200.05		-0.20765	-680.456		--	--		-0.48193	-12.3974
-0.07846	-1203.05		-0.2074	-683.289		--	--		-0.48285	-12.4317
-0.0791	-1204.05		-0.20773	-684.789		--	--		-0.48372	-12.4946
-0.07441	-1220.05		-0.20836	-685.622		--	--		-0.48463	-12.5374
-0.07505	-1221.05		-0.21051	-683.039		--	--		-0.48557	-12.5631
-0.0757	-1222.05		-0.21173	-682.539		--	--		-0.48646	-12.6174
-0.07563	-1225.05		-0.21217	-683.789		--	--		-0.48731	-12.686
-0.07271	-1236.05		-0.21384	-682.289		--	--		-0.48835	-12.6689
-0.0698	-1247.05		-0.21532	-681.206		--	--		-0.48923	-12.7231
-0.07115	-1246.05		-0.21451	-685.289		--	--		-0.49028	-12.7031
-0.0718	-1247.05		-0.2147	-687.122		--	--		-0.49114	-12.766
-0.07137	-1251.05		-0.20913	-701.956		--	--		-0.49205	-12.8088
-0.07273	-1250.05		-0.21013	-701.956		--	--		-0.49286	-12.8974
-0.07408	-1249.05		-0.21157	-700.956		--	--		-0.49379	-12.9317
-0.07437	-1251.05		-0.21257	-700.956		--	--		-0.4946	-13.0203
-0.07608	-1249.05		-0.20789	-713.789		--	--		-0.49547	-13.0831
-0.07459	-1256.05		-0.20709	-717.872		--	--		-0.49645	-13.0917
-0.07595	-1255.05		-0.20934	-715.039		--	--		-0.49736	-13.1346
-0.0773	-1254.05		-0.2085	-719.206		--	--		-0.49819	-13.2146
-0.07759	-1256.05		-0.21031	-717.372		--	--		-0.49903	-13.2917
-0.07752	-1259.05		-0.21131	-717.372		--	--		-0.50003	-13.2917
-0.07746	-1262.05		-0.21253	-716.872		--	--		-0.50091	-13.346
-0.0781	-1263.05		-0.21386	-716.122		--	--		-0.50195	-13.3288
-0.0791	-1263.05		-0.21475	-716.372		--	--		-0.50291	-13.346
-0.07939	-1265.05		-0.21667	-714.289		--	--		-0.5038	-13.3974
-0.08039	-1265.05		-0.21391	-722.789		--	--		-0.50474	-13.426
-0.08103	-1266.05		-0.21369	-725.539		--	--		-0.5055	-13.5403
-0.08239	-1265.05		-0.21591	-722.789		--	--		-0.5065	-13.5403
-0.07805	-1280.05		-0.21636	-724.039		--	--		-0.50743	-13.5746
-0.07656	-1287.05		-0.2178	-723.039		--	--		-0.50833	-13.6174
-0.07827	-1285.05		-0.21699	-727.122		--	--		-0.50913	-13.7146
-0.07428	-1299.05		-0.21733	-728.622		--	--		-0.50999	-13.7774
-0.07564	-1298.05		-0.21785	-729.706		--	--
-0.07628	-1299.05		-0.21955	-728.122		--	--
-0.07728	-1299.05		-0.21996	-729.456		--	--
-0.07793	-1300.05		-0.21155	-750.706		--	--
-0.07928	-1299.05		-0.21244	-750.956		--	--
-0.07993	-1300.05		-0.21219	-753.789		--	--
-0.07844	-1307.05		-0.21389	-752.206		--	--
-0.07837	-1310.05		-0.21588	-749.956		--	--
-0.07937	-1310.05		-0.21747	-748.622		--	--
-0.08037	-1310.05		-0.217	-751.956		--	--
-0.08137	-1310.05		-0.21899	-749.706		--	--
-0.08201	-1311.05		-0.21922	-751.456		--	--
-0.0823	-1313.05		-0.21967	-752.706		--	--
-0.08294	-1314.05		-0.22041	-753.289		--	--
-0.08323	-1316.05		-0.22222	-751.456		--	--
-0.08423	-1316.05		-0.22241	-753.289		--	--
-0.08274	-1323.05		-0.22341	-753.289		--	--
-0.07342	-1352.05		-0.22249	-757.622		--	--
-0.07513	-1350.05		-0.22371	-757.122		--	--
-0.07684	-1348.05		-0.22416	-758.372		--	--
-0.0782	-1347.05		-0.22014	-769.706		--	--
-0.0792	-1347.05		-0.22114	-769.706		--	--
-0.0802	-1347.05		-0.22328	-767.122		--	--
-0.07977	-1351.05		-0.22406	-767.622		--	--
-0.08006	-1353.05		-0.22473	-768.372		--	--
-0.08177	-1351.05		-0.22503	-769.956		--	--
-0.08277	-1351.05		-0.22548	-771.206		--	--
-0.07594	-1373.05		-0.22445	-775.789		--	--
-0.07552	-1377.05		-0.22545	-775.789		--	--
-0.07652	-1377.05		-0.22689	-774.789		--	--
-0.07787	-1376.05		-0.22723	-776.289		--	--
-0.07958	-1374.05		-0.22889	-774.789		--	--
-0.08058	-1374.05		-0.22716	-780.956		--	--
-0.08194	-1373.05		-0.22182	-795.289		--	--
-0.08187	-1376.05		-0.22009	-801.456		--	--
-0.08323	-1375.05		-0.22097	-801.706		--	--
-0.08352	-1377.05		-0.22142	-802.956		--	--
-0.08452	-1377.05		-0.22297	-801.706		--	--
-0.08445	-1380.05		-0.22397	-801.706		--	--
-0.08652	-1377.05		-0.22634	-798.622		--	--
-0.08716	-1378.05		-0.22631	-800.956		--	--
-0.0878	-1379.05		-0.22151	-814.039		--	--
-0.08667	-1385.05		-0.22311	-812.706		--	--
-0.08874	-1382.05		-0.2251	-810.456		--	--
-0.09009	-1381.05		-0.22736	-807.622		--	--
-0.08148	-1408.05		-0.22883	-806.539		--	--
-0.0775	-1422.05		-0.22902	-808.372		--	--
-0.07992	-1418.05		-0.22899	-810.706		--	--
-0.08128	-1417.05		-0.23069	-809.122		--	--
-0.07765	-1430.05		-0.23044	-811.956		--	--
-0.07794	-1432.05		-0.22915	-817.122		--	--
-0.07965	-1430.05		-0.23074	-815.789		--	--
-0.07922	-1434.05		-0.23152	-816.289		--	--
-0.07951	-1436.05		-0.23318	-814.789		--	--
-0.07944	-1439.05		-0.23451	-814.039		--	--
-0.07902	-1443.05		-0.22928	-828.122		--	--
-0.07966	-1444.05		-0.23187	-824.539		--	--
-0.08102	-1443.05		-0.23198	-826.539		--	--
-0.08238	-1442.05		-0.23398	-824.289		--	--
-0.08302	-1443.05		-0.23361	-827.372		--	--
-0.08438	-1442.05		-0.23531	-825.789		--	--
-0.08431	-1445.05		-0.23698	-824.289		--	--
-0.0846	-1447.05		-0.23798	-824.289		--	--
-0.08631	-1445.05		-0.23728	-828.122		--	--
-0.08624	-1448.05		-0.23562	-834.122		--	--
-0.08795	-1446.05		-0.23626	-834.956		--	--
-0.08824	-1448.05		-0.23541	-839.122		--	--
-0.08995	-1446.05		-0.23826	-834.956		--	--
-0.09095	-1446.05		-0.23889	-835.789		--	--
-0.08839	-1456.05		-0.23989	-835.789		--	--
-0.08761	-1461.05		-0.24126	-834.956		--	--
-0.08683	-1466.05		-0.24152	-836.622		--	--
-0.08605	-1471.05		-0.23994	-842.456		--	--
-0.08776	-1469.05		-0.23208	-862.456		--	--
-0.08805	-1471.05		-0.23087	-867.456		--	--
-0.0887	-1472.05		-0.22818	-875.789		--	--
-0.0897	-1472.05		-0.23176	-869.956		--	--
-0.08998	-1474.05		-0.23387	-867.456		--	--
-0.09205	-1471.05		-0.23634	-864.122		--	--
-0.09341	-1470.05		-0.2355	-868.289		--	--
-0.09298	-1474.05		-0.23798	-864.956		--	--
-0.08081	-1511.05		-0.24045	-861.622		--	--
-0.08324	-1507.05		-0.24034	-864.122		--	--
-0.08495	-1505.05		-0.24098	-864.956		--	--
-0.07847	-1526.05		-0.24087	-867.456		--	--
-0.0809	-1522.05		-0.2367	-879.122		--	--
-0.08225	-1521.05		-0.23807	-878.289		--	--
-0.0804	-1529.05		-0.23981	-876.622		--	--
-0.08247	-1526.05		-0.24155	-874.956		--	--
-0.0849	-1522.05		-0.24144	-877.456		--	--
-0.08625	-1521.05		-0.2406	-881.622		--	--
-0.08725	-1521.05		-0.24086	-883.289		--	--
-0.0879	-1522.05		-0.24297	-880.789		--	--
-0.0889	-1522.05		-0.2447	-879.122		--	--
-0.08954	-1523.05		-0.24423	-882.456		--	--
-0.08912	-1527.05		-0.2456	-881.622		--	--
-0.08905	-1530.05		-0.24623	-882.456		--	--
-0.09005	-1530.05		-0.23948	-899.956		--	--
-0.0882	-1538.05		-0.23974	-901.622		--	--
-0.08778	-1542.05		-0.24148	-899.956		--	--
-0.08949	-1540.05		-0.24322	-898.289		--	--
-0.08835	-1546.05		-0.24569	-894.956		--	--
-0.08971	-1545.05		-0.24669	-894.956		--	--
-0.08893	-1550.05		-0.24769	-894.956		--	--
-0.091	-1547.05		-0.24796	-896.622		--	--
-0.09164	-1548.05		-0.24121	-914.122		--	--
-0.09193	-1550.05		-0.23778	-924.122		--	--
-0.08296	-1578.05		-0.23878	-924.122		--	--
-0.07969	-1590.05		-0.24015	-923.289		--	--
-0.08211	-1586.05		-0.24041	-924.956		--	--
-0.08418	-1583.05		-0.24215	-923.289		--	--
-0.08447	-1585.05		-0.24389	-921.622		--	--
-0.08547	-1585.05		-0.246	-919.122		--	--
-0.08611	-1586.05		-0.24626	-920.789		--	--
-0.08818	-1583.05		-0.24689	-921.622		--	--
-0.08954	-1582.05		-0.24826	-920.789		--	--
-0.08982	-1584.05		-0.24852	-922.456		--	--
-0.09082	-1584.05		-0.24952	-922.456		--	--
-0.09325	-1580.05		-0.24351	-938.289		--	--
-0.09104	-1589.05		-0.24488	-937.456		--	--
-0.08599	-1606.05		-0.24773	-933.289		--	--
-0.08521	-1611.05		-0.24983	-930.789		--	--
-0.08657	-1610.05		-0.25231	-927.456		--	--
-0.08828	-1608.05		-0.25331	-927.456		--	--
-0.08999	-1606.05		-0.25468	-926.622		--	--
-0.09064	-1607.05		-0.25346	-931.622		--	--
-0.09057	-1610.05		-0.25225	-936.622		--	--
-0.09264	-1607.05		-0.24255	-960.789		--	--
-0.09328	-1608.05		-0.24466	-958.289		--	--
-0.09535	-1605.05		-0.24824	-952.456		--	--
-0.09635	-1605.05		-0.24998	-950.789		--	--
-0.09308	-1617.05		-0.24655	-960.789		--	--
-0.09514	-1614.05		-0.24497	-966.622		--	--
-0.09579	-1615.05		-0.24708	-964.122		--	--
-0.09643	-1616.05		-0.24992	-959.956		--	--
-0.09636	-1619.05		-0.25129	-959.122		--	--
-0.09131	-1636.05		-0.25192	-959.956		--	--
-0.07807	-1676.05		-0.25292	-959.956		--	--
-0.08085	-1671.05		-0.2554	-956.622		--	--
-0.08292	-1668.05		-0.25603	-957.456		--	--
-0.08534	-1664.05		-0.25629	-959.122		--	--
-0.0867	-1663.05		-0.25803	-957.456		--	--
-0.08912	-1659.05		-0.25903	-957.456		--	--
-0.08977	-1660.05		-0.2615	-954.122		--	--
-0.08756	-1669.05		-0.26324	-952.456		--	--
-0.08963	-1666.05		-0.26424	-952.456		--	--
-0.08992	-1668.05		-0.26118	-961.622		--	--
-0.09056	-1669.05		-0.26329	-959.122		--	--
-0.09228	-1667.05		-0.26429	-959.122		--	--
-0.09292	-1668.05		-0.25459	-983.289		--	--
-0.09392	-1668.05		-0.24895	-998.289		--	--
-0.09563	-1666.05		-0.24958	-999.122		--	--
-0.09129	-1681.05		-0.25206	-995.789		--	--
-0.09372	-1677.05		-0.25416	-993.289		--	--
-0.09578	-1674.05		-0.2559	-991.622		--	--
-0.0975	-1672.05		-0.25727	-990.789		--	--
-0.09921	-1670.05		-0.25753	-992.456		--	--
-0.09914	-1673.05		-0.26075	-987.456		--	--
-0.09622	-1684.05		-0.25843	-994.956		--	--
-0.09331	-1695.05		-0.26016	-993.289		--	--
-0.09431	-1695.05		-0.26153	-992.456		--	--
-0.09495	-1696.05		-0.26253	-992.456		--	--
-0.09631	-1695.05		-0.26353	-992.456		--	--
-0.08414	-1732.05		-0.26564	-989.956		--	--
-0.08549	-1731.05		-0.26848	-985.789		--	--
-0.08756	-1728.05		-0.25252	-1024.12		--	--
-0.09034	-1723.05		-0.25499	-1020.79		--	--
-0.09098	-1724.05		-0.25599	-1020.79		--	--
-0.09092	-1727.05		-0.25699	-1020.79		--	--
-0.09192	-1727.05		-0.26057	-1014.96		--	--
-0.09042	-1734.05		-0.25899	-1020.79		--	--
-0.09285	-1730.05		-0.2611	-1018.29		--	--
-0.09492	-1727.05		-0.25878	-1025.79		--	--
-0.09592	-1727.05		-0.26088	-1023.29		--	--
-0.0962	-1729.05		-0.26188	-1023.29		--	--
-0.09792	-1727.05		-0.26399	-1020.79		--	--
-0.09393	-1741.05		-0.26573	-1019.12		--	--
-0.096	-1738.05		-0.26673	-1019.12		--	--
-0.097	-1738.05		-0.26146	-1033.29		--	--
-0.09586	-1744.05		-0.26283	-1032.46		--	--
-0.09651	-1745.05		-0.26456	-1030.79		--	--
-0.09502	-1752.05		-0.26667	-1028.29		--	--
-0.09317	-1760.05		-0.26693	-1029.96		--	--
-0.0931	-1763.05		-0.26314	-1040.79		--	--
-0.09517	-1760.05		-0.2634	-1042.46		--	--
-0.09581	-1761.05		-0.2644	-1042.46		--	--
-0.09503	-1766.05		-0.26651	-1039.96		--	--
-0.09639	-1765.05		-0.26419	-1047.46		--	--
-0.0981	-1763.05		-0.26297	-1052.46		--	--
-0.09874	-1764.05		-0.26582	-1048.29		--	--

[truncated: 29 more sheets: Fig. 4c, Fig. 4d, Fig. 4e, Fig. 4f, Fig. 4g, Fig. 4h, Fig. 4i, Fig. 5a, Fig.S4c, Fig. S6, Fig.S7, Fig.S10, Fig. S11, Fig. S12, Fig.S13, Fig. S14, Fig. S15, Fig.16, Fig.S17, Fig. S18 …]
